# Supplementary material for: Diurnal Regulation of SOS Pathway and Sodium Excretion Underlying Salinity Tolerance of Vigna marina
Source: Plant Cell Environ. 2025 Jan 24;48(6):3925–38. doi: 10.1111/pce.15402 (PMC12050389; doi:10.1111/pce.15402)
Supplement: Supplementary file 2 — Supporting information. [file PCE-48-3925-s003.xlsx]

## Sheet: Supp Table 1
Supplementary Table 1. Stats of sequence data
Category	V. marina	V. luteola (beach)
Num flow cells	4	4
Num runs	6	12
Num reads	2391750	3096672
Total bases	36122265945	32470981924
Mean length	15103	10485
Min length	5000	3000
Max length	326667	289748
N50 length	19922	32229
Mean quality	13	10.2

## Sheet: Supp Table 2
Supplementary Table 2. GO terms overrepresented in the genes upregulated in the leaf in the light period
GO biological process complete	REFLIST (27436)	QUERY (425)	expected	over- or under- represented(+/-)	fold Enrichment	p-value	FDR
metaphase chromosome alignment (GO:0051310)	7	3	0.11	+	27.67	0.000391	0.0278
attachment of spindle microtubules to kinetochore (GO:0008608)	7	3	0.11	+	27.67	0.000391	0.0282
establishment of chromosome localization (GO:0051303)	9	3	0.14	+	21.52	0.0007	0.0469
chromosome localization (GO:0050000)	14	4	0.22	+	18.44	0.000138	0.0106
gene silencing by RNA-directed DNA methylation (GO:0080188)	43	7	0.67	+	10.51	1.04e-05	0.00106
regulatory ncRNA-mediated heterochromatin formation (GO:0031048)	51	7	0.79	+	8.86	2.81e-05	0.00255
DNA methylation-dependent heterochromatin formation (GO:0006346)	52	7	0.81	+	8.69	3.15e-05	0.00281
facultative heterochromatin formation (GO:0140718)	54	7	0.84	+	8.37	3.92e-05	0.0034
regulation of response to red or far red light (GO:2000030)	52	6	0.81	+	7.45	0.000252	0.0189
heterochromatin formation (GO:0031507)	77	8	1.19	+	6.71	4.74e-05	0.00398
epigenetic regulation of gene expression (GO:0040029)	170	17	2.63	+	6.46	4.97e-09	2.15e-06
regulatory ncRNA-mediated gene silencing (GO:0031047)	132	12	2.04	+	5.87	2.3e-06	0.000264
heterochromatin organization (GO:0070828)	90	8	1.39	+	5.74	0.00013	0.0102
negative regulation of gene expression, epigenetic (GO:0045814)	115	10	1.78	+	5.61	2.29e-05	0.00211
chromatin remodeling (GO:0006338)	269	20	4.17	+	4.8	2.42e-08	6.81e-06
chromosome segregation (GO:0007059)	128	9	1.98	+	4.54	0.000264	0.0195
chromatin organization (GO:0006325)	285	20	4.41	+	4.53	5.9e-08	1.33e-05
rRNA metabolic process (GO:0016072)	274	18	4.24	+	4.24	6.7e-07	8.98e-05
rRNA processing (GO:0006364)	250	16	3.87	+	4.13	3.82e-06	0.000422
ribonucleoprotein complex biogenesis (GO:0022613)	431	27	6.68	+	4.04	2.82e-09	1.44e-06
protein-DNA complex organization (GO:0071824)	328	20	5.08	+	3.94	4.91e-07	6.9e-05
RNA splicing, via transesterification reactions (GO:0000375)	246	15	3.81	+	3.94	1.32e-05	0.00128
RNA splicing, via transesterification reactions with bulged adenosine as nucleophile (GO:0000377)	246	15	3.81	+	3.94	1.32e-05	0.0013
ncRNA processing (GO:0034470)	415	25	6.43	+	3.89	2.28e-08	6.75e-06
mRNA splicing, via spliceosome (GO:0000398)	220	13	3.41	+	3.81	6.66e-05	0.00535
ribosome biogenesis (GO:0042254)	353	20	5.47	+	3.66	1.44e-06	0.000173
RNA splicing (GO:0008380)	300	17	4.65	+	3.66	8.81e-06	0.000918
negative regulation of gene expression (GO:0010629)	320	18	4.96	+	3.63	5.3e-06	0.000563
ncRNA metabolic process (GO:0034660)	519	29	8.04	+	3.61	8.24e-09	3.31e-06
mRNA processing (GO:0006397)	344	19	5.33	+	3.57	3.74e-06	0.000421
RNA processing (GO:0006396)	848	46	13.14	+	3.5	7.25e-13	4.08e-09
negative regulation of macromolecule metabolic process (GO:0010605)	588	30	9.11	+	3.29	3.15e-08	7.72e-06
negative regulation of metabolic process (GO:0009892)	640	32	9.91	+	3.23	1.7e-08	5.97e-06
negative regulation of cellular metabolic process (GO:0031324)	621	30	9.62	+	3.12	9.83e-08	1.91e-05
negative regulation of cellular biosynthetic process (GO:0031327)	542	26	8.4	+	3.1	8.09e-07	0.000103
negative regulation of biosynthetic process (GO:0009890)	549	26	8.5	+	3.06	1.02e-06	0.000124
negative regulation of macromolecule biosynthetic process (GO:0010558)	527	25	8.16	+	3.06	1.6e-06	0.000187
negative regulation of nitrogen compound metabolic process (GO:0051172)	326	15	5.05	+	2.97	0.000266	0.0195
mRNA metabolic process (GO:0016071)	483	22	7.48	+	2.94	1.24e-05	0.00124
negative regulation of cellular process (GO:0048523)	908	38	14.07	+	2.7	6.9e-08	1.39e-05
protein-containing complex organization (GO:0043933)	836	35	12.95	+	2.7	2.3e-07	3.81e-05
RNA metabolic process (GO:0016070)	1455	60	22.54	+	2.66	1.31e-11	3.69e-08
regulation of post-embryonic development (GO:0048580)	397	16	6.15	+	2.6	0.000678	0.0465
negative regulation of biological process (GO:0048519)	1141	45	17.67	+	2.55	2.98e-08	7.98e-06
gene expression (GO:0010467)	1912	71	29.62	+	2.4	1.51e-11	2.84e-08
nucleic acid metabolic process (GO:0090304)	1907	68	29.54	+	2.3	3.63e-10	3.4e-07
regulation of response to stimulus (GO:0048583)	848	29	13.14	+	2.21	0.00011	0.00868
macromolecule biosynthetic process (GO:0009059)	2396	79	37.12	+	2.13	2.69e-10	3.03e-07
nucleobase-containing compound metabolic process (GO:0006139)	2323	76	35.98	+	2.11	8.8e-10	6.19e-07
cellular component organization or biogenesis (GO:0071840)	2850	92	44.15	+	2.08	1.73e-11	2.43e-08
cellular component biogenesis (GO:0044085)	1318	41	20.42	+	2.01	3.4e-05	0.00299
cellular component organization (GO:0016043)	2439	72	37.78	+	1.91	2.01e-07	3.53e-05
regulation of metabolic process (GO:0019222)	3154	93	48.86	+	1.9	1.63e-09	1.02e-06
post-embryonic development (GO:0009791)	1575	46	24.4	+	1.89	5.74e-05	0.00468
regulation of cellular metabolic process (GO:0031323)	3046	88	47.18	+	1.87	1.6e-08	6e-06
heterocycle metabolic process (GO:0046483)	2660	77	41.2	+	1.87	1.54e-07	2.9e-05
regulation of gene expression (GO:0010468)	2589	74	40.11	+	1.85	4.32e-07	6.4e-05
regulation of cellular biosynthetic process (GO:0031326)	2736	78	42.38	+	1.84	2.23e-07	3.8e-05
cellular nitrogen compound metabolic process (GO:0034641)	3039	86	47.08	+	1.83	6.1e-08	1.32e-05
regulation of macromolecule metabolic process (GO:0060255)	2858	81	44.27	+	1.83	1.6e-07	2.9e-05
cellular aromatic compound metabolic process (GO:0006725)	2755	78	42.68	+	1.83	2.53e-07	4.07e-05
regulation of biosynthetic process (GO:0009889)	2772	78	42.94	+	1.82	4.1e-07	6.4e-05
regulation of macromolecule biosynthetic process (GO:0010556)	2629	74	40.72	+	1.82	8.05e-07	0.000105
reproductive structure development (GO:0048608)	1279	36	19.81	+	1.82	0.000731	0.0484
reproductive system development (GO:0061458)	1281	36	19.84	+	1.81	0.000743	0.0486
cellular biosynthetic process (GO:0044249)	3657	102	56.65	+	1.8	4.32e-09	2.03e-06
organic cyclic compound metabolic process (GO:1901360)	2875	80	44.54	+	1.8	4.14e-07	6.29e-05
organic substance biosynthetic process (GO:1901576)	3767	102	58.35	+	1.75	1.71e-08	5.66e-06
macromolecule modification (GO:0043412)	2285	62	35.4	+	1.75	2.04e-05	0.00191
protein modification process (GO:0036211)	1884	51	29.18	+	1.75	0.000151	0.0115
biosynthetic process (GO:0009058)	3911	103	60.58	+	1.7	6.24e-08	1.3e-05
regulation of nitrogen compound metabolic process (GO:0051171)	2557	66	39.61	+	1.67	5.15e-05	0.00426
macromolecule metabolic process (GO:0043170)	5288	136	81.91	+	1.66	6.61e-10	5.31e-07
regulation of primary metabolic process (GO:0080090)	2643	68	40.94	+	1.66	4.59e-05	0.00391
regulation of cellular process (GO:0050794)	4849	122	75.11	+	1.62	3.04e-08	7.77e-06
regulation of nucleobase-containing compound metabolic process (GO:0019219)	2314	58	35.85	+	1.62	0.000415	0.0292
regulation of RNA metabolic process (GO:0051252)	2204	55	34.14	+	1.61	0.000608	0.0422
nitrogen compound metabolic process (GO:0006807)	6005	147	93.02	+	1.58	2.79e-09	1.57e-06
regulation of biological process (GO:0050789)	5383	131	83.39	+	1.57	5.29e-08	1.24e-05
multicellular organism development (GO:0007275)	2647	63	41	+	1.54	0.00069	0.0468
biological regulation (GO:0065007)	5714	133	88.51	+	1.5	5.36e-07	7.36e-05
primary metabolic process (GO:0044238)	7086	163	109.77	+	1.48	2.04e-08	6.36e-06
cellular metabolic process (GO:0044237)	6452	142	99.95	+	1.42	4.97e-06	0.000538
organic substance metabolic process (GO:0071704)	7723	167	119.63	+	1.4	9.34e-07	0.000117
metabolic process (GO:0008152)	8473	174	131.25	+	1.33	1.39e-05	0.00132
cellular process (GO:0009987)	11273	227	174.63	+	1.3	4.7e-07	6.78e-05

## Sheet: Supp Table 3
Supplementary Table 3. GO terms overrepresented in the genes upregulated in the leaf in the dark period
GO biological process complete	REFLIST (27436)	QUERY (425)	expected	over- or under- represented(+/-)	fold Enrichment	p-value	FDR
Golgi vesicle transport (GO:0048193)	188	18	3.82	+	4.72	1.87e-07	0.00105
vesicle-mediated transport (GO:0016192)	518	30	10.52	+	2.85	7.28e-07	0.00205
cellular localization (GO:0051641)	970	43	19.69	+	2.18	4.88e-06	0.00916
cellular process (GO:0009987)	11273	282	228.86	+	1.23	7.22e-06	0.0102

## Sheet: Supp Table 4
Supplementary Table 4. GO terms overrepresented in the genes upregulated in the leaf in the light period under salt stress.
GO biological process complete	REFLIST (27436)	QUERY (425)	expected	over- or under- represented(+/-)	fold Enrichment	p-value	FDR
response to stress (GO:0006950)	3467	145	64.07	+	2.26	3.99e-21	2.25e-17
response to stimulus (GO:0050896)	5875	198	108.57	+	1.82	5.5e-19	1.55e-15
biological process involved in interspecies interaction between organisms (GO:0044419)	1225	74	22.64	+	3.27	2.17e-18	4.06e-15
response to biotic stimulus (GO:0009607)	1214	72	22.43	+	3.21	1.68e-17	1.57e-14
response to other organism (GO:0051707)	1211	72	22.38	+	3.22	1.48e-17	1.67e-14
response to external biotic stimulus (GO:0043207)	1211	72	22.38	+	3.22	1.48e-17	2.08e-14
defense response (GO:0006952)	1109	65	20.49	+	3.17	1.27e-15	1.02e-12
defense response to other organism (GO:0098542)	883	57	16.32	+	3.49	1.77e-15	1.24e-12
response to external stimulus (GO:0009605)	1686	82	31.16	+	2.63	4.05e-15	2.53e-12
response to chemical (GO:0042221)	2763	105	51.06	+	2.06	2.44e-12	1.37e-09
response to organic substance (GO:0010033)	1804	78	33.34	+	2.34	9.47e-12	4.84e-09
response to abiotic stimulus (GO:0009628)	2255	89	41.67	+	2.14	2.29e-11	1.07e-08
cellular response to chemical stimulus (GO:0070887)	1152	57	21.29	+	2.68	5.3e-11	2.29e-08
response to oxygen-containing compound (GO:1901700)	1598	70	29.53	+	2.37	6.51e-11	2.61e-08
regulation of biological process (GO:0050789)	5383	162	99.47	+	1.63	7.18e-11	2.69e-08
biological regulation (GO:0065007)	5714	169	105.59	+	1.6	8.84e-11	3.11e-08
regulation of cellular process (GO:0050794)	4849	147	89.61	+	1.64	5.8e-10	1.92e-07
immune system process (GO:0002376)	220	22	4.07	+	5.41	7.25e-10	2.26e-07
cellular response to organic substance (GO:0071310)	714	40	13.19	+	3.03	1.8e-09	5.32e-07
cellular response to stimulus (GO:0051716)	2698	94	49.86	+	1.89	3.51e-09	9.88e-07
immune response (GO:0006955)	180	19	3.33	+	5.71	4.69e-09	1.26e-06
innate immune response (GO:0045087)	169	18	3.12	+	5.76	1.05e-08	2.68e-06
response to bacterium (GO:0009617)	511	31	9.44	+	3.28	2.34e-08	5.49e-06
plant-type hypersensitive response (GO:0009626)	54	11	1	+	11.02	2.33e-08	5.7e-06
symbiont-induced defense-related programmed cell death (GO:0034050)	55	11	1.02	+	10.82	2.75e-08	6.19e-06
defense response to bacterium (GO:0042742)	391	26	7.23	+	3.6	5.98e-08	1.29e-05
response to endogenous stimulus (GO:0009719)	1406	57	25.98	+	2.19	8.76e-08	1.83e-05
defense response to symbiont (GO:0140546)	270	21	4.99	+	4.21	1.01e-07	2.03e-05
cellular response to oxygen-containing compound (GO:1901701)	549	31	10.15	+	3.06	1.07e-07	2.08e-05
cellular response to stress (GO:0033554)	1195	50	22.08	+	2.26	1.72e-07	3.23e-05
regulation of response to stimulus (GO:0048583)	848	40	15.67	+	2.55	2.22e-07	4.03e-05
response to hormone (GO:0009725)	1376	54	25.43	+	2.12	3.86e-07	6.79e-05
cellular response to endogenous stimulus (GO:0071495)	590	31	10.9	+	2.84	4.74e-07	8.07e-05
programmed cell death (GO:0012501)	103	12	1.9	+	6.3	1.27e-06	0.00021
cell death (GO:0008219)	105	12	1.94	+	6.18	1.53e-06	0.000246
cellular process (GO:0009987)	11273	262	208.32	+	1.26	2.05e-06	0.000321
defense response to fungus (GO:0050832)	279	19	5.16	+	3.69	2.61e-06	0.000397
regulation of cellular biosynthetic process (GO:0031326)	2736	85	50.56	+	1.68	3.26e-06	0.000483
cellular response to hormone stimulus (GO:0032870)	558	28	10.31	+	2.72	3.93e-06	0.000552
regulation of gene expression (GO:0010468)	2589	81	47.84	+	1.69	4.02e-06	0.000552
regulation of response to stress (GO:0080134)	432	24	7.98	+	3.01	3.85e-06	0.000556
response to heat (GO:0009408)	293	19	5.41	+	3.51	5.08e-06	0.000681
regulation of biosynthetic process (GO:0009889)	2772	85	51.22	+	1.66	5.36e-06	0.000701
hormone-mediated signaling pathway (GO:0009755)	473	25	8.74	+	2.86	5.55e-06	0.00071
response to fungus (GO:0009620)	384	22	7.1	+	3.1	6.15e-06	0.000768
response to temperature stimulus (GO:0009266)	701	32	12.95	+	2.47	6.56e-06	0.000803
regulation of macromolecule biosynthetic process (GO:0010556)	2629	81	48.58	+	1.67	6.88e-06	0.000823
regulation of metabolic process (GO:0019222)	3154	92	58.28	+	1.58	1.3e-05	0.00152
response to lipid (GO:0033993)	893	37	16.5	+	2.24	1.34e-05	0.00154
signal transduction (GO:0007165)	1446	51	26.72	+	1.91	1.54e-05	0.00173
regulation of defense response (GO:0031347)	295	18	5.45	+	3.3	1.94e-05	0.00214
post-transcriptional gene silencing (GO:0016441)	41	7	0.76	+	9.24	2.4e-05	0.0026
toxin metabolic process (GO:0009404)	60	8	1.11	+	7.22	3.16e-05	0.00336
secondary metabolic process (GO:0019748)	308	18	5.69	+	3.16	3.32e-05	0.00346
regulation of cellular metabolic process (GO:0031323)	3046	88	56.29	+	1.56	3.39e-05	0.00347
response to osmotic stress (GO:0006970)	583	27	10.77	+	2.51	3.52e-05	0.00354
response to abscisic acid (GO:0009737)	532	25	9.83	+	2.54	3.63e-05	0.00358
response to alcohol (GO:0097305)	539	25	9.96	+	2.51	4.45e-05	0.00431
signaling (GO:0023052)	1490	51	27.53	+	1.85	4.56e-05	0.00434
negative regulation of gene expression (GO:0010629)	320	18	5.91	+	3.04	5.31e-05	0.00497
cell communication (GO:0007154)	1722	56	31.82	+	1.76	6.61e-05	0.0061
regulation of macromolecule metabolic process (GO:0060255)	2858	82	52.81	+	1.55	7.49e-05	0.00679
negative regulation of cellular biosynthetic process (GO:0031327)	542	25	10.02	+	2.5	7.62e-05	0.00681
negative regulation of biosynthetic process (GO:0009890)	549	25	10.15	+	2.46	8.33e-05	0.00732
negative regulation of macromolecule biosynthetic process (GO:0010558)	527	24	9.74	+	2.46	0.00012	0.0104
regulation of signal transduction (GO:0009966)	348	18	6.43	+	2.8	0.000145	0.0124
phosphorylation (GO:0016310)	725	29	13.4	+	2.16	0.000152	0.0127
RNAi-mediated antiviral immune response (GO:0009616)	12	4	0.22	+	18.04	0.000164	0.0136
regulation of signaling (GO:0023051)	354	18	6.54	+	2.75	0.000177	0.0144
regulation of cell communication (GO:0010646)	358	18	6.62	+	2.72	0.000202	0.016
response to organic cyclic compound (GO:0014070)	326	17	6.02	+	2.82	0.000201	0.0161
camalexin biosynthetic process (GO:0010120)	13	4	0.24	+	16.65	0.000211	0.0163
camalexin metabolic process (GO:0052317)	13	4	0.24	+	16.65	0.000211	0.0165
regulatory ncRNA-mediated gene silencing (GO:0031047)	132	10	2.44	+	4.1	0.000278	0.0211
indole phytoalexin metabolic process (GO:0046217)	15	4	0.28	+	14.43	0.000334	0.0232
protein phosphorylation (GO:0006468)	543	23	10.03	+	2.29	0.000341	0.0234
indole phytoalexin biosynthetic process (GO:0009700)	15	4	0.28	+	14.43	0.000334	0.0235
protein folding (GO:0006457)	188	12	3.47	+	3.45	0.000315	0.0236
negative regulation of biological process (GO:0048519)	1141	39	21.08	+	1.85	0.000319	0.0236
phytoalexin metabolic process (GO:0052314)	15	4	0.28	+	14.43	0.000334	0.0238
phytoalexin biosynthetic process (GO:0052315)	15	4	0.28	+	14.43	0.000334	0.0241
toxin biosynthetic process (GO:0009403)	15	4	0.28	+	14.43	0.000334	0.0244
cellular response to lipid (GO:0071396)	345	17	6.38	+	2.67	0.000375	0.0254
anatomical structure development (GO:0048856)	3093	84	57.16	+	1.47	0.000395	0.0265
'de novo' post-translational protein folding (GO:0051084)	48	6	0.89	+	6.76	0.000428	0.028
chaperone cofactor-dependent protein refolding (GO:0051085)	48	6	0.89	+	6.76	0.000428	0.0283
negative regulation of cellular metabolic process (GO:0031324)	621	25	11.48	+	2.18	0.000445	0.0287
regulatory ncRNA-mediated post-transcriptional gene silencing (GO:0035194)	31	5	0.57	+	8.73	0.000457	0.0292
developmental process (GO:0032502)	3197	86	59.08	+	1.46	0.000474	0.03
organonitrogen compound metabolic process (GO:1901564)	4225	108	78.08	+	1.38	0.000503	0.0314
negative regulation of macromolecule metabolic process (GO:0010605)	588	24	10.87	+	2.21	0.00054	0.0334
negative regulation of metabolic process (GO:0009892)	640	25	11.83	+	2.11	0.00061	0.0373
leaf senescence (GO:0010150)	121	9	2.24	+	4.03	0.000629	0.038
response to oxidative stress (GO:0006979)	455	20	8.41	+	2.38	0.000641	0.0383
multicellular organism development (GO:0007275)	2647	73	48.91	+	1.49	0.000646	0.0383
multicellular organismal process (GO:0032501)	2950	80	54.51	+	1.47	0.000664	0.0389
secondary metabolite biosynthetic process (GO:0044550)	149	10	2.75	+	3.63	0.00068	0.0394
'de novo' protein folding (GO:0006458)	53	6	0.98	+	6.13	0.000692	0.0397
response to ethylene (GO:0009723)	179	11	3.31	+	3.33	0.000745	0.0423
positive regulation of signaling (GO:0023056)	99	8	1.83	+	4.37	0.000754	0.0424
response to salicylic acid (GO:0009751)	180	11	3.33	+	3.31	0.000778	0.0433
leaf abscission (GO:0060866)	8	3	0.15	+	20.29	0.000879	0.0485

## Sheet: Supp Table 5
Supplementary Table 5. GO terms overrepresented in the genes upregulated in the leaf in the dark period under salt stress.
GO biological process complete	REFLIST (27436)	QUERY (425)	expected	over- or under- represented(+/-)	fold Enrichment	p-value	FDR
protein modification process (GO:0036211)	1884	64	30.63	+	2.09	5.15e-08	0.00029
catabolic process (GO:0009056)	1494	47	24.29	+	1.94	2.31e-05	0.026
macromolecule modification (GO:0043412)	2285	66	37.14	+	1.78	6.7e-06	0.0126
system development (GO:0048731)	2036	57	33.1	+	1.72	8.44e-05	0.0339
cellular component organization (GO:0016043)	2439	67	39.65	+	1.69	3.67e-05	0.0344
multicellular organism development (GO:0007275)	2647	70	43.03	+	1.63	7.06e-05	0.0361
multicellular organismal process (GO:0032501)	2950	76	47.96	+	1.58	8.1e-05	0.0379
protein metabolic process (GO:0019538)	3087	79	50.18	+	1.57	6.03e-05	0.0424
anatomical structure development (GO:0048856)	3093	79	50.28	+	1.57	6.2e-05	0.0387
organonitrogen compound metabolic process (GO:1901564)	4225	106	68.68	+	1.54	4.77e-06	0.0134
developmental process (GO:0032502)	3197	80	51.97	+	1.54	0.000108	0.0406
primary metabolic process (GO:0044238)	7086	154	115.19	+	1.34	5.34e-05	0.0429
metabolic process (GO:0008152)	8473	182	137.74	+	1.32	1.1e-05	0.0154
organic substance metabolic process (GO:0071704)	7723	165	125.55	+	1.31	6.68e-05	0.0376
cellular process (GO:0009987)	11273	225	183.25	+	1.23	8.27e-05	0.0358

## Sheet: Supp Table 6
Supplementary Table 6. GO terms overrepresented in the genes upregulated in the root in the light period
GO biological process complete	REFLIST (27436)	QUERY (425)	expected	over- or under- represented(+/-)	fold Enrichment	p-value	FDR
circadian regulation of gene expression (GO:0032922)	12	5	0.21	+	24.22	7.09e-06	0.0019
cellular response to blue light (GO:0071483)	28	7	0.48	+	14.53	1.69e-06	0.000559
establishment of plastid localization (GO:0051667)	31	5	0.53	+	9.38	0.000331	0.038
chloroplast relocation (GO:0009902)	31	5	0.53	+	9.38	0.000331	0.0373
photosynthesis, light harvesting (GO:0009765)	43	6	0.74	+	8.11	0.000171	0.0268
response to high light intensity (GO:0009644)	68	9	1.17	+	7.69	6.11e-06	0.00181
photosynthetic electron transport chain (GO:0009767)	47	6	0.81	+	7.42	0.000266	0.0325
cellular response to light stimulus (GO:0071482)	106	13	1.82	+	7.13	1.21e-07	0.000113
cellular response to radiation (GO:0071478)	110	13	1.89	+	6.87	1.78e-07	0.000125
photosynthesis, light reaction (GO:0019684)	133	15	2.29	+	6.56	3.58e-08	4.03e-05
photomorphogenesis (GO:0009640)	83	9	1.43	+	6.3	2.63e-05	0.0057
response to blue light (GO:0009637)	93	10	1.6	+	6.25	1.01e-05	0.00247
response to red light (GO:0010114)	75	8	1.29	+	6.2	8.21e-05	0.0132
circadian rhythm (GO:0007623)	123	13	2.12	+	6.14	5.76e-07	0.000324
rhythmic process (GO:0048511)	123	13	2.12	+	6.14	5.76e-07	0.000295
regulation of secondary metabolic process (GO:0043455)	70	7	1.2	+	5.81	0.000328	0.0385
photosynthesis (GO:0015979)	196	18	3.37	+	5.34	2.94e-08	4.13e-05
phosphatidylinositol metabolic process (GO:0046488)	90	8	1.55	+	5.17	0.000263	0.0328
organelle localization (GO:0051640)	155	13	2.67	+	4.88	6.19e-06	0.00174
cellular response to environmental stimulus (GO:0104004)	199	16	3.42	+	4.67	9.02e-07	0.000362
cellular response to abiotic stimulus (GO:0071214)	199	16	3.42	+	4.67	9.02e-07	0.000338
regulation of stomatal movement (GO:0010119)	113	9	1.94	+	4.63	0.000237	0.0317
response to red or far red light (GO:0009639)	222	17	3.82	+	4.45	7.77e-07	0.000336
protein dephosphorylation (GO:0006470)	119	9	2.05	+	4.4	0.000339	0.0374
response to light intensity (GO:0009642)	162	12	2.79	+	4.31	4.4e-05	0.00773
dephosphorylation (GO:0016311)	200	14	3.44	+	4.07	1.88e-05	0.00422
response to light stimulus (GO:0009416)	779	45	13.4	+	3.36	6.13e-12	3.45e-08
response to radiation (GO:0009314)	800	45	13.76	+	3.27	1.42e-11	4e-08
plastid organization (GO:0009657)	302	15	5.2	+	2.89	0.000365	0.0395
generation of precursor metabolites and energy (GO:0006091)	391	18	6.73	+	2.68	0.000239	0.0313
cellular lipid metabolic process (GO:0044255)	759	30	13.06	+	2.3	5.46e-05	0.00931
phosphate-containing compound metabolic process (GO:0006796)	1476	55	25.39	+	2.17	1.86e-07	0.000116
phosphorus metabolic process (GO:0006793)	1521	56	26.17	+	2.14	1.68e-07	0.000135
lipid metabolic process (GO:0006629)	922	32	15.86	+	2.02	0.000273	0.0327
response to abiotic stimulus (GO:0009628)	2255	78	38.79	+	2.01	6.5e-09	1.22e-05
small molecule metabolic process (GO:0044281)	1491	46	25.65	+	1.79	0.00021	0.0311
regulation of biosynthetic process (GO:0009889)	2772	80	47.69	+	1.68	7.29e-06	0.00186
regulation of DNA-templated transcription (GO:0006355)	2087	59	35.9	+	1.64	0.000228	0.0328
regulation of RNA biosynthetic process (GO:2001141)	2089	59	35.94	+	1.64	0.00023	0.0324
regulation of primary metabolic process (GO:0080090)	2643	74	45.47	+	1.63	4.12e-05	0.00747
regulation of cellular biosynthetic process (GO:0031326)	2736	76	47.07	+	1.61	3.92e-05	0.00735
regulation of metabolic process (GO:0019222)	3154	87	54.26	+	1.6	1.21e-05	0.00284
regulation of cellular metabolic process (GO:0031323)	3046	83	52.4	+	1.58	3.36e-05	0.00652
regulation of nitrogen compound metabolic process (GO:0051171)	2557	69	43.99	+	1.57	0.000235	0.0323
response to stress (GO:0006950)	3467	92	59.65	+	1.54	2.74e-05	0.00572
cellular response to stimulus (GO:0051716)	2698	71	46.42	+	1.53	0.00044	0.0467
response to stimulus (GO:0050896)	5875	147	101.07	+	1.45	1.07e-06	0.000376
cellular metabolic process (GO:0044237)	6452	157	111	+	1.41	1.86e-06	0.000581
biological regulation (GO:0065007)	5714	137	98.3	+	1.39	2.94e-05	0.00591
regulation of biological process (GO:0050789)	5383	129	92.61	+	1.39	6.87e-05	0.0114
regulation of cellular process (GO:0050794)	4849	116	83.42	+	1.39	0.000202	0.0307
cellular process (GO:0009987)	11273	248	193.94	+	1.28	6.83e-07	0.00032
metabolic process (GO:0008152)	8473	184	145.77	+	1.26	0.00024	0.0307
amide metabolic process (GO:0043603)	746	2	12.83	-	0.16	0.000454	0.0473
peptide metabolic process (GO:0006518)	635	1	10.92	-	0.09	0.000454	0.0465

## Sheet: Supp Table 7
Supplementary Table 7. GO terms overrepresented in the genes upregulated in the root in the dark period
GO biological process complete	REFLIST (27436)	QUERY (425)	expected	over- or under- represented(+/-)	fold Enrichment	p-value	FDR
translation (GO:0006412)	540	96	10.27	+	9.34	1.98e-58	1.12e-54
amide biosynthetic process (GO:0043604)	611	100	11.62	+	8.6	5.95e-58	1.12e-54
peptide biosynthetic process (GO:0043043)	546	96	10.39	+	9.24	4.8e-58	1.35e-54
peptide metabolic process (GO:0006518)	635	97	12.08	+	8.03	9.52e-54	1.34e-50
amide metabolic process (GO:0043603)	746	101	14.19	+	7.12	1.15e-51	1.29e-48
gene expression (GO:0010467)	1912	151	36.38	+	4.15	1.88e-50	1.76e-47
cellular nitrogen compound metabolic process (GO:0034641)	3039	185	57.82	+	3.2	2.32e-47	1.86e-44
organonitrogen compound biosynthetic process (GO:1901566)	1396	126	26.56	+	4.74	3.98e-47	2.8e-44
macromolecule biosynthetic process (GO:0009059)	2396	162	45.59	+	3.55	3.89e-46	2.43e-43
cellular nitrogen compound biosynthetic process (GO:0044271)	1284	116	24.43	+	4.75	3.41e-43	1.92e-40
cellular biosynthetic process (GO:0044249)	3657	196	69.58	+	2.82	9.99e-43	5.11e-40
organic substance biosynthetic process (GO:1901576)	3767	197	71.67	+	2.75	1.76e-41	8.26e-39
nitrogen compound metabolic process (GO:0006807)	6005	253	114.25	+	2.21	1.01e-39	4.07e-37
biosynthetic process (GO:0009058)	3911	198	74.41	+	2.66	9.49e-40	4.11e-37
macromolecule metabolic process (GO:0043170)	5288	229	100.61	+	2.28	1.08e-36	4.04e-34
organic substance metabolic process (GO:0071704)	7723	282	146.94	+	1.92	2.37e-34	8.33e-32
primary metabolic process (GO:0044238)	7086	265	134.82	+	1.97	4.26e-33	1.41e-30
cellular metabolic process (GO:0044237)	6452	245	122.76	+	2	7.87e-31	2.46e-28
metabolic process (GO:0008152)	8473	289	161.21	+	1.79	3.7e-30	1.09e-27
ribosome biogenesis (GO:0042254)	353	53	6.72	+	7.89	5.27e-29	1.48e-26
organonitrogen compound metabolic process (GO:1901564)	4225	184	80.39	+	2.29	4.12e-28	1.1e-25
protein metabolic process (GO:0019538)	3087	151	58.73	+	2.57	1.94e-27	4.96e-25
ribonucleoprotein complex biogenesis (GO:0022613)	431	55	8.2	+	6.71	6.54e-27	1.6e-24
cellular process (GO:0009987)	11273	333	214.48	+	1.55	6.53e-25	1.53e-22
cytoplasmic translation (GO:0002181)	77	21	1.47	+	14.33	1.12e-16	2.51e-14
ribosomal small subunit biogenesis (GO:0042274)	93	21	1.77	+	11.87	2.87e-15	6.2e-13
cellular component biogenesis (GO:0044085)	1318	72	25.08	+	2.87	4.46e-15	9.29e-13
ribosomal large subunit biogenesis (GO:0042273)	89	20	1.69	+	11.81	1.43e-14	2.87e-12
cellular component organization or biogenesis (GO:0071840)	2850	114	54.22	+	2.1	4.59e-14	8.91e-12
RNA metabolic process (GO:0016070)	1455	74	27.68	+	2.67	5.7e-14	1.07e-11
rRNA processing (GO:0006364)	250	29	4.76	+	6.1	9.45e-14	1.72e-11
nucleic acid metabolic process (GO:0090304)	1907	85	36.28	+	2.34	7.83e-13	1.34e-10
rRNA metabolic process (GO:0016072)	274	29	5.21	+	5.56	7.74e-13	1.36e-10
ncRNA metabolic process (GO:0034660)	519	39	9.87	+	3.95	2.07e-12	3.43e-10
nucleobase-containing compound metabolic process (GO:0006139)	2323	95	44.2	+	2.15	3.01e-12	4.83e-10
ribosome assembly (GO:0042255)	66	15	1.26	+	11.95	2.52e-11	3.93e-09
ncRNA processing (GO:0034470)	415	33	7.9	+	4.18	2.73e-11	4.15e-09
RNA processing (GO:0006396)	848	47	16.13	+	2.91	2.32e-10	3.44e-08
non-membrane-bounded organelle assembly (GO:0140694)	145	19	2.76	+	6.89	2.83e-10	4.08e-08
cellular aromatic compound metabolic process (GO:0006725)	2755	99	52.42	+	1.89	1.29e-09	1.81e-07
translational elongation (GO:0006414)	39	11	0.74	+	14.82	1.68e-09	2.3e-07
heterocycle metabolic process (GO:0046483)	2660	96	50.61	+	1.9	1.86e-09	2.49e-07
organic cyclic compound metabolic process (GO:1901360)	2875	99	54.7	+	1.81	1.04e-08	1.36e-06
organelle assembly (GO:0070925)	189	19	3.6	+	5.28	1.54e-08	1.97e-06
organelle organization (GO:0006996)	1398	59	26.6	+	2.22	2.41e-08	3.01e-06
protein-RNA complex assembly (GO:0022618)	139	15	2.64	+	5.67	2.18e-07	2.67e-05
embryo development (GO:0009790)	592	32	11.26	+	2.84	3.21e-07	3.84e-05
protein-RNA complex organization (GO:0071826)	144	15	2.74	+	5.47	3.31e-07	3.88e-05
ribosomal small subunit assembly (GO:0000028)	33	8	0.63	+	12.74	7.78e-07	8.93e-05
embryo development ending in seed dormancy (GO:0009793)	565	30	10.75	+	2.79	1.07e-06	0.00012
maturation of SSU-rRNA (GO:0030490)	50	9	0.95	+	9.46	1.41e-06	0.000156
mitochondrion organization (GO:0007005)	170	15	3.23	+	4.64	2.27e-06	0.000246
post-embryonic development (GO:0009791)	1575	58	29.97	+	1.94	2.84e-06	0.000302
maturation of SSU-rRNA from tricistronic rRNA transcript (SSU-rRNA, 5.8S rRNA, LSU-rRNA) (GO:0000462)	34	7	0.65	+	10.82	9.86e-06	0.00103
fruit development (GO:0010154)	800	35	15.22	+	2.3	1.08e-05	0.0011
seed development (GO:0048316)	772	34	14.69	+	2.31	1.37e-05	0.00138
translational initiation (GO:0006413)	70	9	1.33	+	6.76	1.66e-05	0.00164
cellular component organization (GO:0016043)	2439	77	46.4	+	1.66	1.85e-05	0.0018
reproductive structure development (GO:0048608)	1279	47	24.33	+	1.93	2.64e-05	0.00251
reproductive system development (GO:0061458)	1281	47	24.37	+	1.93	2.71e-05	0.00254
maturation of LSU-rRNA (GO:0000470)	41	7	0.78	+	8.97	2.88e-05	0.00266
protein-containing complex assembly (GO:0065003)	515	25	9.8	+	2.55	3.5e-05	0.00317
developmental process involved in reproduction (GO:0003006)	1539	53	29.28	+	1.81	5.12e-05	0.00457
mitochondrial transport (GO:0006839)	83	9	1.58	+	5.7	5.66e-05	0.00498
reproductive process (GO:0022414)	1794	59	34.13	+	1.73	5.76e-05	0.00498
mitochondrial transmembrane transport (GO:1990542)	64	8	1.22	+	6.57	5.88e-05	0.00501
reproduction (GO:0000003)	1820	59	34.63	+	1.7	9.12e-05	0.00765
multicellular organism development (GO:0007275)	2647	79	50.36	+	1.57	9.69e-05	0.00801
cellular component assembly (GO:0022607)	827	33	15.73	+	2.1	9.95e-05	0.00811
RNA modification (GO:0009451)	362	19	6.89	+	2.76	0.000116	0.00929
multicellular organismal process (GO:0032501)	2950	85	56.13	+	1.51	0.000154	0.0122
ribosomal large subunit assembly (GO:0000027)	26	5	0.49	+	10.11	0.000253	0.0195
protein localization to organelle (GO:0033365)	323	17	6.15	+	2.77	0.000253	0.0197
system development (GO:0048731)	2036	62	38.74	+	1.6	0.000389	0.0296
mitochondrial proton-transporting ATP synthase complex assembly (GO:0033615)	6	3	0.11	+	26.28	0.0005	0.0375
amino acid biosynthetic process (GO:0008652)	167	11	3.18	+	3.46	0.000548	0.0406
anatomical structure development (GO:0048856)	3093	85	58.85	+	1.44	0.000626	0.0458

## Sheet: Supp Table 8
Supplementary Table 8. GO terms overrepresented in the genes upregulated in the root in the light period under salt stress.
GO biological process complete	REFLIST (27436)	QUERY (425)	expected	over- or under- represented(+/-)	fold Enrichment	p-value	FDR
response to stimulus (GO:0050896)	5875	234	141.97	+	1.65	6.04e-16	3.4e-12
response to stress (GO:0006950)	3467	159	83.78	+	1.9	3.9e-15	1.1e-11
response to osmotic stress (GO:0006970)	583	49	14.09	+	3.48	3.87e-13	7.26e-10
response to abiotic stimulus (GO:0009628)	2255	113	54.49	+	2.07	5.5e-13	7.74e-10
response to inorganic substance (GO:0010035)	822	56	19.86	+	2.82	2.04e-11	2.3e-08
response to chemical (GO:0042221)	2763	124	66.77	+	1.86	3.66e-11	3.44e-08
response to oxidative stress (GO:0006979)	455	39	11	+	3.55	6.08e-11	4.88e-08
response to salt stress (GO:0009651)	486	37	11.74	+	3.15	3.86e-09	2.72e-06
response to oxygen-containing compound (GO:1901700)	1598	78	38.62	+	2.02	1.01e-08	6.28e-06
regulation of biological process (GO:0050789)	5383	187	130.08	+	1.44	1.53e-07	8.61e-05
biological regulation (GO:0065007)	5714	196	138.08	+	1.42	1.68e-07	8.61e-05
response to heat (GO:0009408)	293	25	7.08	+	3.53	1.85e-07	8.66e-05
response to reactive oxygen species (GO:0000302)	166	18	4.01	+	4.49	4.15e-07	0.00018
regulation of metabolic process (GO:0019222)	3154	121	76.22	+	1.59	5.88e-07	0.000236
regulation of cellular process (GO:0050794)	4849	168	117.18	+	1.43	1.26e-06	0.000473
regulation of cellular metabolic process (GO:0031323)	3046	114	73.61	+	1.55	3.71e-06	0.0013
organonitrogen compound metabolic process (GO:1901564)	4225	146	102.1	+	1.43	8.23e-06	0.00272
response to water deprivation (GO:0009414)	421	27	10.17	+	2.65	1e-05	0.00314
cellular response to osmotic stress (GO:0071470)	52	9	1.26	+	7.16	1.25e-05	0.00369
cellular response to chemical stress (GO:0062197)	119	13	2.88	+	4.52	1.54e-05	0.00434
response to water (GO:0009415)	434	27	10.49	+	2.57	1.67e-05	0.00448
protein metabolic process (GO:0019538)	3087	112	74.6	+	1.5	1.81e-05	0.00463
protein modification process (GO:0036211)	1884	76	45.53	+	1.67	1.94e-05	0.00474
regulation of biosynthetic process (GO:0009889)	2772	102	66.99	+	1.52	3.01e-05	0.00704
response to hydrogen peroxide (GO:0042542)	77	10	1.86	+	5.37	3.9e-05	0.00845
cellular process (GO:0009987)	11273	326	272.42	+	1.2	3.8e-05	0.00855
regulation of cellular biosynthetic process (GO:0031326)	2736	100	66.12	+	1.51	4.79e-05	0.00997
response to temperature stimulus (GO:0009266)	701	36	16.94	+	2.13	5.89e-05	0.0118
response to acid chemical (GO:0001101)	467	27	11.29	+	2.39	6.19e-05	0.012
regulation of response to stimulus (GO:0048583)	848	41	20.49	+	2	6.44e-05	0.0121
regulation of macromolecule metabolic process (GO:0060255)	2858	103	69.06	+	1.49	6.66e-05	0.0121
positive regulation of biological process (GO:0048518)	1247	54	30.13	+	1.79	7.14e-05	0.0126
regulation of signal transduction (GO:0009966)	348	22	8.41	+	2.62	7.95e-05	0.0128
cellular response to stress (GO:0033554)	1195	52	28.88	+	1.8	7.76e-05	0.0128
cellular response to stimulus (GO:0051716)	2698	98	65.2	+	1.5	7.52e-05	0.0128
multicellular organism development (GO:0007275)	2647	96	63.97	+	1.5	8.73e-05	0.0133
establishment of localization (GO:0051234)	2264	85	54.71	+	1.55	8.55e-05	0.0134
regulation of signaling (GO:0023051)	354	22	8.55	+	2.57	0.0001	0.0149
response to external stimulus (GO:0009605)	1686	67	40.74	+	1.64	0.000119	0.0167
regulation of cell communication (GO:0010646)	358	22	8.65	+	2.54	0.000117	0.0169
response to biotic stimulus (GO:0009607)	1214	52	29.34	+	1.77	0.000128	0.0176
system development (GO:0048731)	2036	77	49.2	+	1.57	0.000135	0.0181
transport (GO:0006810)	2141	80	51.74	+	1.55	0.000144	0.0188
localization (GO:0051179)	2442	89	59.01	+	1.51	0.000148	0.019
cellular response to chemical stimulus (GO:0070887)	1152	49	27.84	+	1.76	0.000201	0.021
regulatory ncRNA-mediated post-transcriptional gene silencing (GO:0035194)	31	6	0.75	+	8.01	0.00021	0.0211
protein ubiquitination (GO:0016567)	720	35	17.4	+	2.01	0.000207	0.0211
regulation of gene expression (GO:0010468)	2589	93	62.56	+	1.49	0.000168	0.0211
positive regulation of cellular process (GO:0048522)	968	43	23.39	+	1.84	0.000199	0.0212
response to other organism (GO:0051707)	1211	51	29.26	+	1.74	0.000193	0.0212
cellular response to abiotic stimulus (GO:0071214)	199	15	4.81	+	3.12	0.000186	0.0214
regulation of primary metabolic process (GO:0080090)	2643	94	63.87	+	1.47	0.000198	0.0214
protein modification by small protein conjugation (GO:0032446)	752	36	18.17	+	1.98	0.000181	0.0217
response to external biotic stimulus (GO:0043207)	1211	51	29.26	+	1.74	0.000193	0.0217
cellular response to environmental stimulus (GO:0104004)	199	15	4.81	+	3.12	0.000186	0.0218
negative regulation of biological process (GO:0048519)	1141	49	27.57	+	1.78	0.00018	0.022
shoot system development (GO:0048367)	792	37	19.14	+	1.93	0.000258	0.0254
biological process involved in interspecies interaction between organisms (GO:0044419)	1225	51	29.6	+	1.72	0.000293	0.0284
anatomical structure development (GO:0048856)	3093	106	74.74	+	1.42	0.000317	0.0297
regulation of macromolecule biosynthetic process (GO:0010556)	2629	93	63.53	+	1.46	0.000313	0.0299
post-embryonic development (GO:0009791)	1575	61	38.06	+	1.6	0.000401	0.0369
plant organ development (GO:0099402)	1150	48	27.79	+	1.73	0.000408	0.037
regulation of nitrogen compound metabolic process (GO:0051171)	2557	90	61.79	+	1.46	0.000443	0.0396
multicellular organismal process (GO:0032501)	2950	101	71.29	+	1.42	0.000488	0.0423
developmental process (GO:0032502)	3197	108	77.26	+	1.4	0.000484	0.0426
regulation of developmental process (GO:0050793)	877	39	21.19	+	1.84	0.000511	0.0429
immune system process (GO:0002376)	220	15	5.32	+	2.82	0.000505	0.043
protein modification by small protein conjugation or removal (GO:0070647)	824	37	19.91	+	1.86	0.000531	0.0439
response to abscisic acid (GO:0009737)	532	27	12.86	+	2.1	0.000558	0.0455

## Sheet: Supp Table 9
Supplementary Table 9. GO terms overrepresented in the genes upregulated in the root in the dark period under salt stress
GO biological process complete	REFLIST (27436)	QUERY (425)	expected	over- or under- represented(+/-)	fold Enrichment	p-value	FDR
RNA modification (GO:0009451)	362	20	5.34	+	3.74	1e-06	0.00564
root development (GO:0048364)	594	23	8.77	+	2.62	4.29e-05	0.0345
root system development (GO:0022622)	596	23	8.8	+	2.61	4.51e-05	0.0317
tissue development (GO:0009888)	688	26	10.16	+	2.56	2.04e-05	0.0287
macromolecule modification (GO:0043412)	2285	59	33.73	+	1.75	4.13e-05	0.0387
anatomical structure development (GO:0048856)	3093	79	45.66	+	1.73	1.79e-06	0.00502
multicellular organism development (GO:0007275)	2647	66	39.07	+	1.69	3.08e-05	0.0347
developmental process (GO:0032502)	3197	79	47.19	+	1.67	5.61e-06	0.0105

## Sheet: Supp Table 10
Supplementary Table 10. List of detected QTLs associated with salt tolerance.
Trait	lod	chr	peak position (cM)	peak range (cM)	peak position (nt)	peak range (nt)	additive effect	dominance effect	PVE(%)
wilt score	9.56736	1	49.22	43.83-54.60	37898508	16,592,723-45,213,451	-0.74	-0.4	14.1
wilt score	5.60409	1	92.63	87.96-92.63	66697630	64,325,862-70,613,267	-0.56	-0.35	8.5
shoot generation score	11.5463	1	46.43	44.11-47.55	22130254	17,478,793-32,049,938	0.29	0.31	16.8
shoot generation score	4.82828	1	90.4	86.84-94.67	65060950	63,696,697-67,640,247	0.23	0.18	7.4
stay green score	7.09806	1	45.87	41.97-50.70	21485923	15,015,685-40,638,611	0.16	0.16	10.7

[truncated: 2 more sheets: Supp Table 11, Suppe Table 12]
