# Supplementary material for: Diurnal Regulation of SOS Pathway and Sodium Excretion Underlying Salinity Tolerance of Vigna marina
Source: Plant Cell Environ. 2025 Jan 24;48(6):3925–38. doi: 10.1111/pce.15402 (PMC12050389; doi:10.1111/pce.15402)
Supplement: Supplementary file 3 — Supporting information. [file PCE-48-3925-s002.xlsx]

## Sheet: genotype
ID	M1	M2	M3	M4	M5	M6	M7	M8	M9	M10	M11	M12	M13	M14	M15	M16	M17	M18	M19	M20	M21	M22	M23	M24	M25	M26	M27	M28	M29	M30	M31	M32	M33	M34	M35	M36	M37	M38	M39	M40	M41	M42	M43	M44	M45	M46	M47	M48	M49
1	AB	AB	AB	AB	AA	AA	AA	AA	AA	AA	AA	AA	AA	AA	AA	AA	AA	AA	AA	AA	AA	AA	AA	AA	AA	AA	AA	AA	AA	AA	AA	AA	AA	AA	AA	AA	-	AA	AA	AA	AA	AA	AB	AB	AB	AB	AB	AB	AB
2	BB	BB	BB	BB	BB	BB	BB	BB	BB	BB	-	BB	BB	BB	BB	BB	BB	BB	BB	BB	BB	BB	BB	BB	BB	BB	BB	BB	BB	BB	BB	BB	BB	BB	BB	BB	BB	BB	BB	BB	BB	BB	BB	BB	BB	BB	BB	BB	BB
3	AA	AB	AB	AB	AB	AB	AB	AB	BB	BB	BB	BB	BB	BB	BB	BB	BB	BB	BB	BB	BB	BB	BB	BB	BB	BB	BB	BB	BB	BB	BB	BB	BB	BB	BB	BB	BB	BB	BB	BB	BB	BB	BB	BB	BB	BB	BB	BB	BB
4	AA	AA	AA	AA	AA	AA	AA	AA	AA	AA	AA	AA	AA	AA	AA	AA	AA	AA	AA	AA	AA	-	AA	AA	AA	AA	AA	AA	AB	AB	AB	AB	AB	AB	AB	AB	AB	AB	AB	AB	AB	AB	-	AB	AB	AB	AB	AB	AB
5	AB	AB	AB	AB	AB	AB	AB	AB	AB	AB	AB	AB	AB	AB	AB	AB	AB	AB	AA	AA	AA	AA	AA	AA	AA	AA	AA	AA	AA	AA	AA	AA	AA	AA	AA	AA	-	AA	AA	AA	AA	AA	AA	AA	AA	AA	AA	AA	AA
6	AB	AB	AB	AB	AB	AB	AB	AB	AB	AB	AB	AB	AB	AB	AB	AB	AB	AB	AB	AB	AB	AB	AB	AB	AB	AB	AB	AB	AB	AB	AB	AB	AB	AB	AB	AB	AB	AB	AB	AB	AB	AB	-	AB	AB	AB	AB	AB	AB
7	AB	AB	AB	AB	AB	AB	AB	AB	AB	AB	AB	AB	AB	AB	AB	AB	AB	AB	AB	AB	AB	AB	AB	AB	AB	AB	AB	AB	AB	AB	AB	-	BB	BB	BB	BB	-	BB	BB	BB	BB	BB	BB	BB	BB	BB	BB	BB	BB
8	AA	AA	AA	AA	AA	AA	AA	AA	AA	AA	AA	AA	AA	AA	AA	AA	AA	AA	AA	AA	AA	AA	AA	AA	AA	AA	AA	AA	AA	AA	AA	AA	AA	AA	AA	AA	AA	AA	AA	AA	AA	AA	AA	AA	AA	AA	AA	AA	AA
9	AB	AB	AB	AB	AB	AB	AB	AB	AB	AB	AB	AB	AB	AB	AB	AB	AB	AB	AB	AB	AB	AB	AB	AB	AB	AB	AB	AB	AA	AA	AA	AA	AA	AA	AA	AA	AA	AA	AA	AA	AA	AA	AA	AA	AA	AA	AA	AA	AA
10	AA	AA	AA	AA	AA	AA	AA	AA	AA	AA	AA	AA	AA	AA	AA	AA	AA	AA	AA	AA	AA	-	AA	AA	AA	AA	AA	AA	AA	AA	AA	AA	AA	AA	AA	AA	AA	AA	AA	AA	AA	AA	AA	AA	AA	AA	AA	AA	AA
11	AA	AA	AA	AA	AA	AA	AA	AA	AA	AA	AA	AA	AA	AA	AA	AA	AA	AA	AA	AA	AA	AA	AA	AA	AA	AA	AA	AA	AA	AA	AA	AA	AA	AA	AA	AA	AA	AA	AA	AA	AA	AA	AA	AA	AA	AA	AA	AA	AA
12	BB	BB	BB	BB	BB	BB	BB	BB	BB	BB	BB	BB	BB	BB	BB	BB	BB	BB	BB	BB	BB	BB	BB	BB	BB	BB	BB	BB	BB	BB	BB	BB	BB	BB	BB	BB	BB	BB	BB	BB	BB	BB	BB	BB	BB	BB	BB	BB	BB
13	AA	AA	AA	AA	AA	AA	AA	AA	AA	AA	AA	AA	AA	AA	AA	AA	AA	AA	AA	AA	AA	AA	AA	AA	AA	AA	AA	AA	AA	AA	AA	AA	AA	AA	AA	AA	AA	AA	AA	AA	AA	AA	AA	AA	AA	AA	AA	AA	AA
14	AB	AB	AB	AB	AB	AB	AB	AB	AB	AB	AB	AB	AB	AB	AB	AB	AB	AB	AB	AB	AB	AB	AB	AB	AB	AB	AB	AB	AB	AB	AB	AB	AB	AB	AB	AB	AB	AB	AB	AB	AB	AB	AB	BB	BB	BB	BB	BB	BB
15	AB	AB	AB	AB	AB	AB	AB	AB	AB	AB	AB	AB	AB	AB	AB	AB	AB	AB	AB	AB	AB	AB	AB	AB	AB	AB	AB	AB	AB	AB	AB	AB	AB	AB	AB	AB	AB	AB	AB	AB	AB	AB	AB	AB	AB	AB	AB	AB	AB
16	AB	AB	AB	AB	AB	AB	AB	AB	AB	AB	AB	AB	AB	AB	AB	AB	AB	AB	AB	AB	AB	AB	AB	AB	AB	AB	AB	AB	AB	AB	AB	AB	AB	AB	AB	AB	AB	AB	AB	AB	AB	AB	AB	AB	AB	AB	AB	AB	AB
17	BB	BB	BB	BB	BB	BB	BB	BB	BB	BB	BB	BB	BB	BB	BB	BB	BB	BB	BB	BB	BB	BB	BB	BB	BB	BB	BB	BB	BB	BB	BB	BB	BB	BB	BB	BB	BB	BB	BB	BB	BB	BB	BB	BB	BB	BB	BB	BB	BB
18	AB	AB	AB	AB	AB	AB	AB	AB	AB	AB	AB	AB	AB	AB	AB	AB	AB	AB	AB	AB	AB	AB	AB	AB	AB	AB	AB	AB	AB	AB	AB	AB	AB	AB	AB	AB	AB	AB	AB	AB	AB	AB	AB	AB	AB	AB	AB	AB	AB
19	AA	AA	AA	AA	AA	AA	AA	AA	AA	AA	AA	AA	AA	AA	AA	AA	AA	AA	AA	AA	AA	AA	AA	AA	AA	AA	AA	AA	AA	AA	AA	AA	AA	AA	AA	AA	AA	AA	AA	AA	AA	AA	AA	AA	AA	AA	AA	AA	AA
20	AB	AB	AB	AB	AB	AB	AB	AB	AB	AB	AB	AB	AB	AB	AB	AB	AB	AB	AB	AB	AB	AB	AB	AB	AB	AB	AB	AB	AB	AB	AB	AB	AB	AB	AB	AB	AB	AB	AB	AB	AB	AB	AB	AB	AB	AB	AB	AB	AB
21	AA	AA	AA	AA	AA	AA	AA	AA	AA	AA	AA	AA	AA	AA	AA	AA	AA	AA	AA	AA	AA	AA	AA	AA	AA	AA	AA	AA	AA	AA	AA	AA	AB	AB	AB	AB	AB	AB	AB	AB	AB	AB	AB	AB	AB	AB	AB	AB	AB
22	AB	AB	AB	AB	AB	AB	AB	AB	AB	AB	AB	AB	AB	AB	AB	AB	AB	AB	AB	AB	AB	AB	AB	AB	AB	AB	AB	AB	AB	AB	AB	AB	AB	AB	AB	AB	AB	AB	AB	AB	AB	AB	AB	AB	AB	AB	AB	AB	AB
23	AA	AA	AA	AA	AA	AA	AA	AA	AA	AA	AA	AA	AA	AA	AA	AA	AA	AA	AA	AA	AA	AA	AA	AA	AA	AA	AA	AA	AA	AA	AA	AA	AA	AA	AA	AA	AA	AA	AA	AA	AA	AA	AA	AA	AB	AB	AB	AB	AB
24	AA	AA	AA	AA	AA	AA	AA	AA	AA	AA	AA	AA	AA	AA	AA	AA	AA	AA	AA	AA	AA	AA	AA	AA	AA	AA	AA	AA	AA	AA	AA	AA	AA	AA	AA	AA	AA	AA	AA	AA	AA	AA	AA	AA	AA	AA	AA	AA	AA
25	AB	AB	AB	AB	AB	AB	AB	AB	AB	AB	AB	AB	AB	AB	AB	AB	AB	AB	AB	AB	AB	AB	AB	AB	AB	AB	AB	AB	AB	AB	AB	AB	AB	AB	AB	AB	AB	AB	AB	AB	AB	AB	AB	AB	AB	AB	AB	AB	AB
26	AB	AB	AB	AB	AB	AB	AB	AB	AB	AB	AB	AB	AB	AB	AB	AB	AB	AB	AB	AB	AB	AB	AB	AB	AB	AB	AB	AB	AB	AB	AB	AB	AB	AB	AB	AB	AB	AB	AB	AB	AB	AB	AB	AB	AB	AB	AB	AB	AB
27	AA	AA	AA	AA	AA	AA	AA	AA	AA	AA	AA	AA	AA	AA	AA	AA	AA	AA	AA	AA	AA	AA	AB	AB	AB	AB	AB	AB	AB	AB	AB	AB	AB	AB	AB	AB	AB	AB	AB	AB	AB	AB	AB	AB	AB	AB	AB	AB	AB
28	BB	BB	BB	BB	BB	BB	BB	BB	BB	BB	BB	BB	BB	BB	BB	BB	BB	BB	BB	BB	BB	BB	-	BB	BB	BB	BB	BB	BB	BB	BB	AB	AB	AB	AB	AB	AB	AB	AB	AB	AB	AB	AB	AB	AB	AB	AB	AB	AB
29	AB	AB	AB	AB	AB	AB	AB	AB	AB	AB	AB	AB	AB	AB	AB	AB	AB	AB	AB	AB	AB	AB	AB	AB	AB	AB	AB	AB	AB	AB	AB	AB	AB	AB	AB	AB	AB	AB	AB	AB	AB	AB	AB	AB	AB	AB	AB	AB	AB
30	AB	AB	AB	AB	AB	AB	AB	AB	AB	AB	AB	AB	AB	AB	AB	AB	AB	AB	AB	AB	AB	AB	AB	AB	AB	AB	AB	AB	AB	AB	AB	AB	BB	BB	BB	BB	BB	BB	BB	AB	AB	AB	AB	AB	AB	AB	AB	AB	AB
31	BB	BB	BB	BB	BB	BB	BB	AB	AB	AB	AB	AB	AB	AB	AB	AB	AB	AB	AB	AB	AB	AB	AB	AB	AB	AB	AB	AB	AB	AB	AB	AB	AA	AA	AA	AA	AA	AA	AA	AA	AA	AA	AA	AA	AA	AA	AA	AA	AA
32	AB	AB	AB	AB	AB	AB	AB	AB	AB	AB	AB	AB	AB	AB	AB	AB	AB	AB	AB	AB	AB	AB	AB	AB	AB	AB	AB	AB	AB	AB	AB	AB	AB	AB	AB	AB	AB	AB	AB	AB	AB	AB	AB	AB	AB	AB	AB	AB	AB
33	AB	AB	AB	AB	AB	AB	AB	AB	AB	BB	BB	BB	BB	BB	BB	BB	BB	BB	BB	BB	BB	BB	BB	BB	AB	AB	AB	AB	AB	AB	AB	AB	AB	AB	AB	AB	AB	AB	AB	AB	AB	AB	AB	AB	AB	AB	AB	AB	AB
34	AB	AB	AB	AB	AB	AB	AB	AB	AB	AB	AB	AB	AB	AB	AB	AB	AB	AB	AB	AB	AB	AB	AB	AB	AB	AB	AB	AB	AB	AB	AB	AB	AB	AB	AB	AB	AB	AB	AB	AB	AB	AB	AB	AB	AB	AB	AB	AB	AB
35	BB	BB	BB	BB	BB	BB	BB	BB	BB	BB	BB	BB	BB	BB	BB	BB	BB	AB	AB	AB	AB	AB	AB	AB	AB	AB	AB	AB	AB	AB	AB	AB	AB	AB	AB	AB	AB	AB	AB	AB	AB	AB	AB	AB	AB	AB	AB	AB	AB
36	AA	AA	AA	AA	AA	AA	AA	AA	AA	AA	AA	AA	AA	AA	AA	AA	AA	AA	AA	AA	AA	AA	AA	AA	AA	AA	AA	AA	AA	AA	AA	AA	AA	AA	AA	AA	AA	AA	AA	AA	AA	AA	AA	AA	AA	AA	AA	AA	AA
37	BB	BB	BB	BB	BB	BB	BB	BB	BB	BB	BB	BB	BB	BB	BB	BB	BB	BB	BB	BB	BB	BB	BB	BB	BB	BB	BB	BB	BB	BB	BB	BB	BB	BB	BB	BB	BB	BB	BB	BB	BB	BB	-	BB	BB	BB	BB	BB	BB
38	AB	AB	AB	AB	AB	AB	AB	AB	AB	AB	AB	AB	AB	AB	AB	AB	AB	AB	AB	AB	AB	AB	AB	AB	AB	AB	AB	AB	AB	AB	AB	AB	AB	AB	AB	AB	AB	AB	AB	AB	AB	AB	AB	AB	AB	AB	AB	AB	AB
39	AA	AA	AA	AA	AA	AA	AA	AA	AA	AA	AA	AA	AA	AA	AA	AA	AA	AA	AA	AA	AA	-	AA	AA	AA	AA	AA	AA	AA	AA	AA	AA	AA	AA	AA	AA	AA	AA	AA	AA	AA	AA	AA	AA	AA	AA	AA	AA	AA
40	BB	BB	BB	BB	BB	BB	BB	BB	BB	BB	BB	BB	BB	-	BB	BB	BB	BB	BB	BB	BB	BB	BB	BB	BB	BB	BB	BB	BB	BB	BB	BB	BB	BB	BB	BB	BB	BB	BB	BB	BB	BB	BB	BB	-	BB	BB	BB	BB
41	-	-	-	-	-	-	-	-	-	-	-	-	-	-	-	-	-	-	-	-	-	-	-	-	-	-	-	-	-	-	-	-	-	-	-	-	-	-	-	-	-	-	-	-	-	-	-	-	-
42	AB	AB	AB	AB	AB	AB	AB	AB	AB	AB	AB	AB	AB	AB	AB	AB	AB	AB	AB	AB	AB	AB	AB	AB	AB	AB	AB	AB	BB	BB	BB	BB	BB	BB	BB	BB	BB	-	BB	BB	BB	BB	BB	BB	BB	BB	BB	BB	BB
43	AB	AB	AB	AB	AB	AB	AB	AB	AB	AB	AB	AB	AB	AB	AB	AB	AB	AB	AB	AB	AB	AB	AB	AB	AB	AB	AB	AB	AB	AB	AB	AB	AB	AB	AB	AB	AB	AB	AB	AB	AB	AB	AB	AB	AB	AB	AB	AB	AB
44	AB	AB	AB	AB	AB	AB	AB	AB	AB	AB	AB	AB	AB	AB	AB	AB	AB	AB	AB	AB	AB	AB	AB	AB	AB	AB	AB	AB	AB	BB	BB	BB	BB	BB	BB	BB	BB	BB	BB	BB	AB	AB	AB	AB	AB	AB	AB	AB	AB
45	AB	AB	AB	AB	AB	AB	AB	AB	AB	AB	AB	AB	AB	AB	AB	AB	AB	AB	AB	AB	AB	AB	AB	AB	AB	AB	AB	AB	AB	AB	AB	AB	AB	AB	AB	AB	AB	AB	AB	AB	AB	AB	AB	AB	AB	AB	AB	AB	AA
46	AB	AB	AB	AB	AB	AB	AB	AB	AB	AB	AB	AB	AB	AB	AB	AB	AB	AB	AB	AB	AB	AB	AB	AB	AB	AB	AB	AB	AB	AB	AB	AB	AB	AB	AB	AB	AB	AB	AB	AB	AB	AB	AB	AB	AB	AB	AB	AB	AB
47	AB	AB	AB	AB	AB	AB	AB	AB	AB	AB	AB	AB	AB	AB	AB	AB	AB	AB	AB	AB	AB	AB	AB	AB	AB	AB	AB	AB	AB	AB	AB	AB	AB	AB	AB	AB	AB	AB	AB	AB	AB	AB	AB	AB	AB	AB	AB	AB	AB
48	AB	AB	AB	AB	AB	AB	AB	AB	AB	AB	AB	AB	AB	AB	AB	AB	AB	AB	AB	AB	AB	AB	AB	AB	AB	AB	AB	AB	AB	AB	AB	AB	AB	AB	AB	AB	AB	AB	AB	AB	AA	AA	AA	AA	AA	AA	AA	AA	AA
49	AB	AB	AB	AB	AB	AB	AB	AB	AB	AB	AB	AB	AB	AB	AB	BB	-	BB	BB	BB	BB	BB	BB	BB	BB	BB	BB	BB	BB	BB	BB	BB	BB	BB	BB	BB	BB	-	BB	BB	BB	BB	BB	BB	BB	BB	BB	BB	BB
50	AA	AA	AA	AA	AA	AA	AA	AA	AA	AA	AA	AA	AA	AA	AA	AA	AA	AB	AB	AB	AB	AB	AB	AB	AB	AB	AB	AB	AB	AB	AB	AB	AB	AB	AB	AB	AB	AB	AB	AB	AB	AB	AB	AB	AB	AB	AB	AB	AB
51	AB	AB	AB	AB	AB	AB	AB	AB	AB	AB	AB	AB	AB	AB	AB	AB	AB	AB	AB	AB	AB	AB	AB	AB	AB	AB	AB	AB	AB	AB	AB	AB	AB	AB	AB	AB	AB	AB	AB	AB	AB	AB	AB	AB	AB	AB	AB	AB	AB
52	AB	AB	AB	AB	AB	AB	AB	AB	AB	AB	AB	AB	AB	AB	AB	AB	AB	AB	AB	AB	AB	AB	AB	AB	AB	AB	AB	AB	AB	AB	AB	AB	AB	AB	BB	BB	BB	BB	BB	AB	AB	AB	AB	AB	AB	AB	AB	AB	AB
53	-	-	-	-	-	-	-	-	-	-	-	-	-	-	-	-	-	-	-	-	-	-	-	-	-	-	-	-	-	-	-	-	-	-	-	-	-	-	-	-	-	-	-	-	-	-	-	-	-
54	-	-	-	-	-	-	-	-	-	-	-	-	-	-	-	-	-	-	-	-	-	-	-	-	-	-	-	-	-	-	-	-	-	-	-	-	-	-	-	-	-	-	-	-	-	-	-	-	-
55	AB	AB	AB	AB	AB	AB	AB	AB	AB	AB	AB	AB	AB	AB	AB	AB	AB	AA	AA	AA	AA	AA	AA	AA	AA	AA	AA	AA	AA	AA	AA	AA	AA	-	AA	AA	AA	AA	AA	AA	AA	AA	AA	AA	AA	AA	AA	AA	AA
56	AA	AA	AA	AA	AA	AA	AA	AA	AA	AA	AA	AA	AA	AA	AA	AA	AA	AA	AA	AA	AA	AA	AA	AA	AA	AA	AA	AA	AA	AA	AA	AA	AB	AB	AB	AB	AB	-	AB	AB	AB	AB	-	AB	AB	AB	AB	AB	AB
57	AB	AB	AB	AB	AB	AB	AB	AB	AB	AB	AB	AB	AB	AB	AB	AB	AB	AB	AB	AB	AB	AB	AB	AB	AB	AB	AB	AB	AB	AB	AB	AB	AB	AA	AA	AA	AA	AA	AA	AA	AA	AA	AA	AA	AA	AA	AA	AA	AA
58	AA	AA	AA	AA	AA	AA	AA	AA	AA	AA	AA	AA	AA	AA	AA	AA	AA	AA	AB	AB	AB	AB	AB	AB	AB	AB	AB	AB	AB	AB	AB	AB	AB	AB	AB	AB	AB	AB	AB	AB	AB	AB	AB	AB	AB	AB	AB	AB	AB
59	AB	AB	AB	AB	AB	AB	AB	AB	AB	AB	AB	AB	AB	AB	AB	AB	AB	AB	AB	AB	AB	AB	AB	AB	AB	AB	AB	AB	AB	AB	AB	AB	AB	AB	AB	AB	AB	AB	AB	AB	AB	AB	AB	AB	AB	AB	AB	AB	AB
60	AB	AB	AB	AB	AB	AB	AB	AB	AB	AB	AB	AB	AB	AB	AB	AB	AB	AB	AB	AB	AB	AB	AB	AB	AB	AB	AB	AB	AB	AB	AB	AB	AB	AB	AB	AB	AB	AB	AB	AB	AB	AB	AB	BB	BB	BB	BB	BB	BB
61	AB	AB	AB	AB	AB	AB	AB	AB	AB	BB	BB	BB	BB	BB	BB	BB	BB	BB	BB	-	BB	BB	BB	BB	AB	AB	AB	AB	AB	AB	AB	AB	AB	AB	AB	AB	AB	AB	AB	AB	AB	AB	AB	AB	AB	AB	AB	AB	AB
62	AA	AA	AA	AA	AA	AA	AA	AA	AA	AA	AA	AA	AA	AA	AA	AA	AA	AA	AA	AA	AA	AA	AA	AA	AA	AA	AA	AA	AA	-	AA	AA	AA	AA	AA	AA	AA	AA	AA	AA	AA	AA	AA	AA	AA	AA	AA	AA	AA
63	AB	AB	AB	AB	AB	AB	AB	AB	AB	AB	AB	AB	AB	AB	AB	AB	AB	AB	AB	AB	AB	AB	AB	AB	AB	AB	AB	AB	AB	AB	AB	AB	AB	AB	AB	AB	AB	AB	AB	AB	AB	AB	AB	AB	AB	AB	AB	AB	AB
64	AB	AB	AB	AB	AB	AB	AB	AB	AB	AB	AB	AB	AB	AB	AB	AB	AB	AB	AB	AB	AB	AB	AB	AB	AB	AB	AB	AB	AB	AB	AB	AB	AB	AB	AB	AB	AB	AB	AB	AB	AB	AB	AB	AB	AB	AB	AB	AB	AB
65	BB	BB	BB	BB	BB	BB	BB	BB	BB	BB	BB	BB	BB	BB	BB	BB	BB	BB	BB	BB	BB	BB	BB	BB	BB	BB	BB	BB	BB	BB	BB	BB	BB	BB	BB	BB	BB	BB	BB	BB	BB	BB	BB	BB	BB	BB	BB	BB	BB
66	AB	AB	AB	AB	AB	AB	AB	AB	AB	AB	AB	AB	AB	AB	AB	AB	AB	AB	AB	AB	AB	AB	AB	AB	AB	AB	AB	AB	AB	AB	AB	AB	AB	AB	AB	AB	AB	AB	AB	AB	AB	AB	AB	AB	AB	AB	AB	AB	AB
67	AB	AB	AB	AB	AB	AB	AB	AB	AB	AB	AB	AB	AB	AB	AB	AB	AB	AB	AB	AB	AB	AB	AB	AB	AB	AB	AB	AB	AB	AB	AB	AB	AB	AB	AB	AB	AB	AB	AB	AB	AB	AB	AB	AB	AB	AB	AB	AB	AB
68	AB	AB	AB	AB	AB	AB	AB	AB	AB	AB	AB	AB	AB	AB	AB	AB	AB	AB	AB	AB	AB	AB	AB	AB	AB	AB	AB	AB	AB	AB	AB	AB	AB	AB	AB	AB	AB	AB	AB	AB	AB	AB	AB	AB	AB	AB	AB	AB	AB
69	AB	AB	AB	AB	AB	AA	AA	AA	AA	AA	AA	AA	AA	AA	AA	AA	AA	AA	AA	AA	AA	AA	AA	AA	AA	AA	AA	AA	AA	AA	AA	AA	AA	AA	AA	AA	AA	AA	AA	AA	AA	AA	AA	AA	AA	AA	AA	AA	AA
70	BB	BB	BB	BB	BB	BB	BB	BB	BB	BB	BB	BB	BB	BB	AB	AB	AB	AB	AB	AB	AB	AB	AB	AB	AB	AB	AB	AB	AB	AB	AB	AB	AB	AB	AB	AB	AB	AB	AB	AB	AB	AB	AB	AB	AB	AB	AB	AB	AB
71	BB	BB	BB	BB	BB	BB	BB	BB	BB	BB	BB	BB	BB	BB	BB	BB	BB	BB	BB	BB	BB	BB	BB	BB	BB	BB	BB	BB	BB	BB	BB	BB	BB	BB	BB	BB	BB	BB	BB	BB	BB	BB	BB	BB	BB	BB	BB	BB	BB
72	AB	AB	AB	AB	AB	AB	AB	AB	AB	AB	AB	AB	AB	AB	AB	AB	AB	AB	AB	AB	AB	AB	AB	AB	AB	AB	AB	AB	AB	AB	AB	AB	AB	AB	AB	AB	AB	AB	AB	AB	AB	AB	BB	BB	BB	BB	BB	BB	BB
73	AB	AB	AB	AB	AB	AB	AB	AB	AB	AB	AB	AB	AB	AB	AB	AB	AB	AB	AB	AB	AB	AB	AB	AB	AB	AB	AB	AB	BB	BB	BB	BB	BB	BB	BB	BB	BB	BB	BB	BB	BB	BB	BB	BB	AB	AB	AB	AB	AB
74	AB	AB	AB	AB	AB	AB	AB	AA	AA	AA	AA	AA	AA	AA	AA	AA	AA	AA	AA	AA	AA	AA	AA	AA	AA	AA	AA	AA	AA	AA	AA	AA	AA	AA	AA	AA	AA	AA	AA	AA	AA	AB	AB	AB	AB	AB	AB	AB	AB
75	AA	AA	AA	AA	AA	AA	AA	AA	AA	AA	AA	AA	AA	AA	AA	AA	AA	AA	AA	AA	AA	AA	AA	AA	AA	AA	AA	AA	AA	AA	AA	AA	AA	AA	AA	AA	AA	AA	AA	AA	AA	AA	AA	AA	AA	AA	AA	AA	AA
76	AA	AA	AA	AA	AA	AA	AA	AA	AA	AA	AA	AA	AA	AA	AA	AA	AA	AA	AA	AA	AA	AA	AA	AA	AA	AA	AA	AA	AA	AA	AA	AA	AA	AA	AA	AA	AA	AA	AA	AA	AA	AA	AA	AA	AA	AA	AA	AA	AA
77	AB	AB	AB	AB	AB	AB	AB	AB	AB	AB	AB	AB	AB	AB	AB	AB	AB	AB	AB	AB	AB	AB	AB	AB	AB	AB	AB	AB	AB	AB	AB	AB	AB	AB	AB	AB	AB	AB	AB	AB	AB	AB	AB	AB	AB	AB	AB	AB	AB
78	AA	AA	AA	AA	AA	AA	AA	AA	AA	AA	AA	AA	AA	AA	AA	AA	AA	AA	AA	AA	AA	AA	AA	AA	AA	AA	AA	AA	AA	AA	AA	AA	AA	AA	AA	AA	AB	AB	AB	AB	AB	AB	AB	AB	AB	AB	AB	AB	AB
79	-	-	-	-	-	-	-	-	-	-	-	-	-	-	-	-	-	-	-	-	-	-	-	-	-	-	-	-	-	-	-	-	-	-	-	-	-	-	-	-	-	-	-	-	-	-	-	-	-
80	AB	AB	AB	AB	AA	AA	AA	AA	AA	AA	AA	AA	AA	AA	AA	AA	AA	AA	AA	AA	AA	AA	AA	AA	AA	AA	AA	AA	AA	AB	AB	AB	AB	AB	AB	AB	AB	AB	AB	AB	AB	AB	AB	AB	AB	AB	AB	AB	AB
81	-	-	-	-	-	-	-	-	-	-	-	-	-	-	-	-	-	-	-	-	-	-	-	-	-	-	-	-	-	-	-	-	-	-	-	-	-	-	-	-	-	-	-	-	-	-	-	-	-
82	AA	AA	AA	-	AA	AA	AA	AA	AA	AA	AA	AA	AA	AA	AA	AA	AA	AA	AA	AA	AA	AA	AA	AA	AA	AA	AA	AA	AB	AB	AB	AB	AB	AB	AB	AB	AB	AB	AB	AB	AB	AB	AB	AB	AB	AB	AB	AB	AB
83	BB	BB	BB	BB	BB	BB	BB	BB	BB	BB	BB	BB	BB	BB	BB	BB	BB	BB	BB	BB	BB	BB	BB	BB	BB	BB	BB	BB	BB	BB	BB	BB	BB	BB	BB	BB	BB	BB	BB	BB	BB	BB	BB	BB	BB	BB	BB	BB	AB
84	AB	AB	AB	AB	AB	AB	AB	AB	AB	AB	AB	AB	AB	AB	AB	AB	AB	AB	AB	AB	AB	AB	AB	AB	AB	AB	AB	AB	AB	AB	AB	AB	AB	AB	AB	AB	AB	AB	AB	AB	BB	BB	BB	BB	BB	BB	BB	BB	-
85	AA	AA	AA	AA	AA	AA	AA	AA	AA	AB	AB	AB	AB	AB	AB	AB	AB	AB	AB	AB	AB	AB	AB	AB	AB	AB	AB	AB	AB	AB	AB	AB	AB	AB	AB	AB	AB	AB	AB	AB	AB	AB	AB	AB	AB	AB	AB	AB	AB
86	AB	AB	AB	AB	AB	AB	AB	AB	AB	AB	AB	AB	AB	AB	AB	AB	AB	AB	AB	AB	AB	AB	AB	AB	AB	AB	AB	AB	AB	AB	AB	AB	AB	AB	AB	AB	AB	AB	AB	AB	AB	AB	AB	AB	AB	AB	AB	AB	AB
87	AB	AB	AB	AB	AB	AB	AB	AB	AB	AB	AB	AB	AB	AB	AB	AB	AB	AB	AB	AB	AA	AA	AA	AA	AA	AA	AA	AA	AA	AA	AA	AA	AB	AB	AB	AB	AB	AB	AB	AB	AB	AB	AB	AB	AB	AB	AB	AB	AB
88	AB	AB	AB	AB	AB	AB	AB	AB	AB	AB	AB	AB	AB	AB	AB	AB	AB	AB	AB	AB	AB	AB	AB	AB	AB	AB	AB	AB	AB	AB	AB	AB	AB	AB	AB	AB	AB	AB	AB	AB	AB	AB	AB	AB	AB	AB	AB	AB	AA
89	BB	BB	BB	BB	BB	BB	BB	BB	BB	BB	BB	BB	BB	BB	BB	BB	BB	BB	BB	BB	BB	BB	BB	BB	BB	BB	BB	BB	BB	BB	BB	BB	BB	BB	BB	BB	BB	BB	BB	BB	BB	BB	BB	BB	BB	BB	BB	BB	BB
90	AB	AB	AB	AB	AB	AB	AB	AB	AB	AB	AB	AB	AB	AB	AB	AB	AB	AB	AB	AB	-	AB	AB	AB	AB	AB	AB	AB	AB	AB	AB	AB	AB	AB	AB	AB	AB	AB	AB	AB	AB	AB	AB	AB	AB	AB	AB	AB	AB
91	AA	AA	AA	AA	AA	AA	AA	AA	AA	AA	AA	AA	AA	AA	AA	AA	AA	AA	AA	AA	AA	AA	AA	AA	AA	AA	AA	AA	AA	AA	AA	AA	AA	AA	AA	AA	AA	AA	AA	AA	AA	AA	AA	AA	AA	AA	AA	AA	AB
92	AA	AA	AA	AA	AA	AA	AA	AA	AA	AA	AA	AA	AA	AA	AA	AA	AA	AA	AA	AA	AA	AA	AA	AA	AA	AA	AA	AA	AA	AA	AA	AA	AA	AA	AA	AA	AA	AA	AA	AA	AA	AA	AA	AA	AA	AA	AA	AA	AA
93	BB	BB	BB	BB	BB	BB	BB	BB	BB	BB	BB	BB	BB	BB	BB	AB	AB	AB	AB	AB	AB	AB	AB	AB	AB	AB	AB	AB	AB	AB	AB	AB	AB	AB	AB	AB	AB	AB	AB	AB	AB	AB	AB	AB	AB	AB	AB	AB	AB
94	AB	AB	AB	AB	AB	AB	AB	AB	AB	AB	AB	AB	AB	AB	AB	AB	AB	AB	AB	AB	AB	AB	AB	AB	AB	AB	AB	AB	AB	AB	AB	AB	AB	AB	AB	AB	AB	AB	AB	AB	AB	AB	AA	AA	AA	AA	AA	AA	AA
95	AB	AB	AB	AB	AB	AB	AB	AB	AB	AB	AB	AB	AB	AB	AB	AB	AB	AB	AB	AB	AB	AB	AB	AB	AB	AB	AB	AB	AB	AB	AB	AB	AB	AB	AB	AB	BB	BB	BB	BB	BB	BB	BB	BB	BB	BB	BB	BB	BB
96	AB	AB	AB	AB	AB	AB	AB	AB	AB	AB	AB	AB	AB	AB	AB	AB	AB	AB	AB	AB	AB	AB	AB	AB	AB	AB	AB	AB	AB	AB	AB	AB	AB	AB	AB	AB	AB	AB	AB	AB	AB	AB	AB	AB	AB	AB	AB	AB	AB
97	AA	AA	AA	AA	AA	AA	AA	AA	AA	AA	AA	AA	AA	AA	AA	AA	AA	AA	AA	AA	AA	AA	AA	AA	AA	AA	AA	AA	AA	AA	AA	AA	AA	AA	AA	AA	AA	AA	AA	AA	AA	AA	AA	AA	AA	AA	AA	AA	AA
98	AB	AB	AB	AB	AB	AB	AB	AB	AB	AB	AB	AB	AB	AB	AB	AB	AB	AB	AB	AB	AB	AB	AB	AB	AB	AB	AB	AB	AB	AB	AB	AB	AB	AB	AB	AB	AB	AB	AB	AB	AB	AB	AB	AB	AB	AB	AB	AB	AB
99	AB	AB	AB	AB	AB	AB	AB	AB	AB	AB	AB	AB	AB	AB	AB	AB	AB	AB	AB	AB	AB	AB	AB	AB	AB	AB	AB	AB	AB	AB	AB	AB	AB	AB	AB	AB	AB	AB	AB	AB	AB	AB	AB	AB	AB	AB	AB	AB	AB
100	AB	AB	AB	AB	AB	AB	AB	AB	AB	AB	AB	AB	AB	AB	AB	AB	AB	AB	AB	AB	AB	AB	AB	AB	AB	AB	AB	AB	AB	AB	AB	AB	AB	AB	AB	AB	AB	AB	AB	AB	BB	BB	-	BB	BB	BB	BB	BB	BB
101	-	-	-	-	-	-	-	-	-	-	-	-	-	-	-	-	-	-	-	-	-	-	-	-	-	-	-	-	-	-	-	-	-	-	-	-	-	-	-	-	-	-	-	-	-	-	-	-	-
102	AB	AB	AB	AB	AB	AB	AB	AB	AB	AB	AB	AB	AB	AB	AB	AB	AB	AB	AB	AB	AB	AB	AB	AB	AB	AB	AB	AB	AB	AB	AB	AB	AB	AB	AB	AB	AB	AB	AB	AB	AB	AB	AB	AB	AB	AB	AB	AB	AB
103	AB	AB	AB	AB	AB	AB	AB	AB	AB	AB	AB	AB	AB	AB	AB	AB	AB	AB	AB	AB	AB	AB	AB	AB	AB	AB	AB	AB	AB	AB	AB	AB	AB	AB	AB	AB	AB	AB	AB	AB	AB	AB	AB	AB	AB	AB	AB	AB	AB
104	-	AA	AA	AA	AA	AA	AA	AA	AA	AA	AA	AA	AA	AA	AA	AA	AA	AA	AA	AA	AA	AA	AA	AA	AA	AA	AA	AA	AA	AA	AA	AA	AA	AA	AA	AA	AA	AA	AA	AA	AA	AA	AA	AA	AA	AA	AA	AA	AA
105	BB	BB	BB	BB	AB	AB	AB	AB	AB	AB	AB	AB	AB	AB	AB	AB	AB	AB	AB	AB	AB	AB	AB	AB	AB	AB	AB	AB	AB	AB	AB	AB	AB	AB	AB	AB	AB	AB	AB	AB	AB	AB	AB	AB	AB	AB	AB	AB	AB
106	BB	BB	BB	BB	BB	BB	BB	BB	BB	BB	BB	BB	BB	BB	BB	BB	AB	BB	BB	BB	BB	BB	BB	BB	BB	BB	BB	BB	BB	BB	BB	AB	AB	AB	AB	AB	AB	AB	AB	AB	AB	AB	AB	AB	AB	AB	AB	AB	AB
107	AB	AB	AB	AB	AB	AB	AB	AB	AB	AB	AB	AB	AB	AB	AA	AA	AA	AA	AA	AA	AA	AA	AA	AA	AA	AA	AA	AA	AA	AA	AA	AA	AA	AA	AA	AA	AA	AA	AA	AA	AA	AA	AA	AA	AA	AA	AA	AA	AA
108	AA	AA	AA	AA	AA	AA	AA	AA	AA	AB	AB	AB	AB	AB	AB	AB	AB	AB	AB	AB	AB	AB	AB	AB	AB	AB	AB	AB	AB	AB	AB	AB	AB	AB	AB	AB	AB	AB	AB	AB	AB	AB	AB	AB	AB	AB	AB	AB	AB
109	BB	BB	BB	BB	BB	BB	BB	BB	BB	BB	BB	BB	BB	BB	BB	BB	BB	BB	BB	BB	BB	BB	BB	BB	BB	BB	BB	BB	BB	BB	BB	BB	BB	BB	BB	BB	AB	AB	AB	AB	AB	-	AB	AB	AB	AB	AB	AB	AB
110	-	AA	AA	AA	AA	AA	AA	AA	AA	AA	AA	AA	AA	AA	AA	AA	AA	AA	AA	AA	AA	AA	AA	AA	AA	AA	AA	AB	BB	BB	BB	BB	BB	BB	BB	BB	BB	BB	BB	BB	BB	BB	BB	BB	BB	BB	BB	BB	BB
111	AB	AB	AB	AB	AB	AB	AB	AB	AB	AB	AB	AB	AB	AB	AB	AB	AB	AB	AB	AB	AB	AB	AB	AB	AB	AB	AB	AB	AB	AB	AB	AB	AB	AB	AB	AB	AB	AB	AB	AB	AB	AB	AB	AB	AB	AB	AB	AB	AB
112	AB	AB	AB	AB	AB	AB	AB	AB	AB	AB	AB	AB	AB	AB	AB	AB	AB	AB	AB	AB	AB	AB	AB	AB	AB	AB	AB	AB	AB	AB	AB	AB	AB	AB	AB	AB	AB	AB	AB	AB	AB	AB	AB	AB	AB	AB	AB	AB	AB
113	AB	AA	AA	AA	AA	AA	AA	AA	AA	AA	AA	AA	AA	AA	AA	AA	AA	AA	AA	AA	AA	AA	AA	AA	AA	AB	AB	AB	AB	AB	AB	AB	AB	AB	AB	AB	AB	AB	AB	AB	AB	AB	AB	AB	AB	AB	AB	AB	AB
114	AB	AB	AB	AB	AB	AB	AB	AB	AB	AB	AB	AB	AB	AB	AB	AB	AB	AB	AB	AB	AB	AB	AB	AB	AB	AB	AB	AB	AB	AB	AB	AB	AB	AB	AB	AB	AB	AB	AB	AB	AB	AB	AB	AB	AB	AB	AB	AB	AB
115	-	AA	AA	AA	AA	AA	AA	AA	AA	AA	AA	AA	AA	AA	AA	AA	AA	AA	AA	AA	AA	AA	AA	AA	AA	AA	AA	AA	AA	AA	AA	AA	AA	AB	AA	AA	AA	AA	AA	AA	AA	AA	AA	AA	AA	AA	AA	AA	AA
116	BB	BB	BB	BB	BB	BB	BB	BB	AB	AB	AB	AB	AB	AB	AB	AB	AB	AB	AB	AB	AB	AB	AB	AB	AB	AB	AB	AB	AB	AB	AB	AB	AB	AB	AB	AB	AB	AB	AB	AB	AB	AB	AB	AB	AB	AA	AA	AA	AA
117	AB	AB	AB	AB	AA	AA	AA	AA	AA	AA	AA	AA	AA	AA	AA	AA	AA	AA	AB	AB	AB	AB	AB	AB	AB	AB	AB	AB	AB	AB	AB	AB	AB	AB	AB	AB	AB	AB	AB	AB	AB	AB	AB	AB	AB	AB	AB	AB	AB
118	AB	AB	AB	AB	AB	AB	AB	AB	AB	AB	AB	AB	AB	AB	AB	AB	AB	AB	AB	AB	AB	AB	AB	AB	AB	AB	AB	AB	AB	AB	AB	AB	AB	AB	AB	AB	AB	AB	AB	AB	AB	AB	AB	AB	AB	AB	AB	AB	AB
119	AA	AA	AA	AA	AB	AB	AB	AB	AB	AB	AB	AB	AB	AB	AB	AB	AB	AB	AB	AB	AB	AB	AB	AB	AB	AB	AB	AB	AB	AB	AB	AB	AB	AB	AB	AB	AB	AB	AB	AB	AB	AB	AB	AB	AB	AB	AB	AB	AB
120	-	AA	AA	AA	AA	AA	AA	AA	AA	AA	AA	AA	AA	AA	AA	AA	AA	AA	AA	AA	AA	AA	AA	AA	AA	AA	AA	AB	AB	AB	AB	AB	AB	AB	AB	AB	AB	AB	AB	AB	AB	AB	AB	AB	AB	AB	AB	AB	AB
121	AB	AB	AB	AB	AB	AB	AB	AB	AB	AB	AB	AB	AB	AB	AB	AB	AB	AB	AB	AB	AB	AB	AB	AB	AB	AB	AB	AB	AB	AB	AB	AB	AB	AB	AB	AB	AB	AB	AB	AB	AB	AB	AB	AB	AB	AB	AB	AB	AB
122	AB	AB	AB	AB	AB	AB	AB	AB	AB	AB	AB	AB	AB	AB	AB	AB	AB	AB	AB	AB	AB	AB	AB	AB	AB	AB	AA	AA	AA	AA	AA	AA	AA	AA	AA	AA	AA	AA	AA	AA	AA	AA	AA	AA	AA	AA	AA	AA	AA
123	AA	AA	AA	AA	AA	AA	AA	AA	AA	AA	AA	AA	AA	AA	AA	AA	AA	AA	AA	AA	AA	AA	AA	AA	AA	AA	AA	AA	AA	AA	AA	AA	AA	AA	AA	AA	AA	AA	AA	AA	AA	AA	AA	AA	AA	AA	AA	AA	AA
124	AB	AB	AB	AB	AB	AB	AB	AB	AB	AB	AB	AB	AB	AB	AB	AB	AB	AB	AB	AB	AB	AB	AB	AB	AB	AB	AB	AB	AB	AB	AB	AB	AB	AB	AB	AB	AB	AB	AB	AB	AB	AB	AB	AB	AB	AB	AB	AB	AB
125	BB	BB	BB	BB	BB	BB	BB	BB	BB	BB	BB	BB	BB	BB	BB	BB	BB	BB	BB	BB	BB	BB	BB	BB	BB	BB	-	BB	BB	BB	BB	BB	BB	BB	BB	BB	BB	BB	BB	BB	BB	BB	BB	BB	BB	BB	BB	BB	BB
126	BB	BB	BB	BB	BB	BB	BB	BB	BB	BB	BB	BB	BB	BB	BB	BB	BB	BB	BB	BB	BB	BB	BB	BB	BB	BB	BB	BB	BB	BB	BB	BB	BB	BB	BB	BB	BB	BB	BB	BB	BB	BB	BB	BB	BB	BB	BB	AB	AB
127	AB	AB	AB	AB	AB	AB	AB	AB	AB	AB	AB	AB	AB	AB	AB	AB	AB	AB	AB	AB	AB	AB	AB	AB	AB	AB	AB	AB	AA	AA	AA	AA	AA	AA	AA	AA	-	AA	AA	AA	AA	AA	AA	AA	AA	AA	AA	AA	AA
128	AB	AB	AB	AB	AB	AB	AB	AB	AB	AB	AB	AB	AB	AB	AB	AB	AB	AB	AB	AB	AB	AB	AB	AB	AB	AB	AB	AB	AB	AB	-	AB	AB	AB	AB	AB	AB	AB	AB	AB	AB	AB	BB	BB	BB	BB	BB	BB	BB
129	AB	AB	AB	AB	AB	AB	AB	AB	AB	AB	AB	AB	AB	AB	AB	AB	AB	AB	AB	AB	AB	BB	BB	BB	BB	BB	BB	BB	BB	BB	BB	BB	BB	BB	-	BB	BB	BB	BB	BB	BB	BB	BB	BB	BB	BB	BB	BB	BB
130	AB	AB	BB	BB	BB	BB	BB	BB	BB	BB	BB	BB	BB	BB	BB	BB	BB	BB	BB	BB	BB	BB	BB	BB	BB	BB	BB	BB	BB	BB	BB	BB	BB	BB	BB	BB	BB	BB	BB	BB	BB	BB	BB	BB	BB	BB	BB	BB	BB
131	AB	AB	AB	AB	AB	AB	AB	AB	AB	AB	AB	AB	AB	AB	AB	AB	AB	AB	AB	AB	AB	AB	AB	AB	AB	AB	AB	AB	AB	AB	AB	AB	AB	AB	AB	AB	AB	AB	AB	AB	AB	AB	AB	AA	AA	AA	AA	AA	AA
132	BB	BB	BB	BB	BB	BB	BB	BB	BB	BB	BB	BB	BB	BB	BB	BB	BB	BB	BB	BB	BB	BB	BB	BB	BB	BB	BB	BB	BB	BB	BB	BB	BB	BB	BB	BB	BB	BB	BB	BB	BB	BB	BB	BB	BB	BB	BB	BB	BB
133	AB	AB	AB	AB	AB	AB	AB	AB	AB	AB	AB	AB	AB	AB	AB	AB	AB	AB	AB	AB	AB	AB	AB	AB	AB	AB	AB	AB	AB	AB	AB	AB	AB	AB	AB	AB	AB	AB	AB	AB	AB	BB	BB	BB	BB	BB	BB	BB	-
134	AB	AB	AB	AB	AB	AB	AB	AB	AB	AB	AB	AB	AB	AB	AB	AB	AB	AB	AB	AB	AB	AB	AB	AB	AB	AB	AB	AB	AB	AB	AB	AB	AB	AB	AB	AB	AB	AB	AB	AB	AB	AB	AB	AB	AB	AB	AB	AB	AB
135	BB	BB	BB	BB	BB	BB	BB	BB	BB	BB	BB	BB	BB	BB	BB	BB	BB	BB	BB	BB	BB	BB	BB	BB	BB	BB	BB	BB	BB	BB	BB	BB	BB	BB	BB	BB	BB	BB	BB	BB	BB	BB	BB	BB	BB	BB	-	BB	BB
136	AB	AB	AB	AB	AB	AB	AB	AB	AB	AB	AB	AB	AB	AB	AB	AB	AB	AB	AB	AB	AB	AB	AB	AB	AB	AB	AB	AB	AB	AB	AB	AB	AB	AB	BB	BB	BB	BB	BB	BB	BB	BB	BB	BB	BB	BB	BB	BB	BB
137	-	-	-	-	-	-	-	-	-	-	-	-	-	-	-	-	-	-	-	-	-	-	-	-	-	-	-	-	-	-	-	-	-	-	-	-	-	-	-	-	-	-	-	-	-	-	-	-	-
138	BB	BB	BB	BB	BB	BB	BB	BB	BB	BB	BB	BB	BB	BB	BB	BB	BB	BB	BB	-	BB	BB	BB	BB	BB	BB	BB	BB	BB	BB	BB	BB	BB	-	BB	BB	BB	BB	BB	BB	BB	BB	BB	BB	BB	BB	BB	BB	BB
139	AB	AB	AB	AB	AB	AB	AB	AB	AB	AB	AB	AB	AB	AB	AB	AB	AB	AB	AB	BB	BB	BB	BB	BB	BB	BB	BB	BB	AB	AB	AB	AB	AB	AB	AB	AB	AB	AB	AB	AB	AB	AB	AB	AB	AB	AB	AB	AB	AB
140	AA	AA	AA	AA	AA	AA	AA	AA	AA	AA	AA	AA	AA	AA	AA	AA	AA	AA	AB	AB	AB	AB	AB	AB	AB	AB	AB	AB	AB	AB	AB	AB	BB	BB	BB	BB	BB	BB	BB	BB	BB	BB	-	BB	BB	BB	BB	BB	BB
141	AB	AB	AB	AB	AB	AB	AB	AB	AB	AB	AB	AB	AB	AB	AB	AB	AB	AB	AB	AB	AB	AB	AB	AB	AB	AB	AB	AB	AB	AB	AB	AB	AB	AB	AB	AB	AB	AB	AB	AB	AB	AB	AB	AB	AB	AB	AB	AB	AB
142	AB	AB	AB	AB	AB	AB	AB	AB	AB	AB	AB	AB	AB	AB	AB	AB	AB	AB	AB	AB	AB	AB	AB	AB	AB	AB	AB	AB	AB	AB	AB	AB	AB	AB	AB	AB	AB	AB	AB	AB	AB	AB	AB	AB	AB	AB	AB	AB	AB
143	AA	AA	AA	AA	AA	AA	AA	AA	AA	AA	AA	AA	AA	AA	AA	AA	AA	AA	AA	AA	AA	AA	AA	AA	AA	AA	AA	AA	AA	AA	AA	AA	AA	AA	AA	AA	AA	AA	AA	AA	AA	AA	AA	AA	AA	AA	AA	AA	AA
144	BB	BB	BB	BB	BB	BB	BB	BB	BB	BB	BB	BB	BB	BB	BB	BB	BB	BB	BB	BB	BB	BB	BB	BB	BB	BB	BB	BB	BB	BB	BB	BB	BB	BB	BB	BB	BB	BB	BB	BB	BB	BB	BB	BB	BB	BB	BB	BB	BB
145	AB	AB	AB	AB	AB	AB	AB	AB	AB	AB	AB	AB	AB	AB	AB	AB	AB	AB	AB	AB	AB	AB	AB	AB	AA	AA	AA	AA	AA	AA	AA	AA	AA	AA	AA	AA	AA	AA	AA	AA	AA	AA	AA	AA	AA	AA	AA	AA	AA
146	AB	AB	AB	AB	AB	AB	AB	AB	AB	AB	AB	AB	AB	AB	AB	AB	AB	AB	AB	AB	AB	AB	AB	AB	AB	AB	AB	AB	AB	AB	AB	AB	AB	AB	AB	AB	AB	AB	AB	AB	AB	AB	AB	AB	AB	AB	AB	AB	AB
147	AB	AB	AB	AB	AB	AB	AB	AB	AB	AB	AB	AB	AB	AB	AB	AB	AB	AB	AB	AB	AB	AB	AB	AB	AB	AB	AB	AB	AB	AB	AB	AB	AB	AB	AB	AB	AB	AB	AB	AB	AB	AB	AB	AB	AB	AB	AB	AB	AB
148	AB	AB	AB	AB	AB	AB	AB	AB	AB	AB	AB	AB	AB	AB	AB	AB	AB	AB	AB	AB	AB	AB	AB	AB	AB	AB	AB	AA	AA	AA	AA	AA	AA	AA	AA	AA	AA	AA	AA	AA	AA	AA	AA	AA	AA	AA	AA	AA	AA
149	-	-	-	-	-	-	-	-	-	-	-	-	-	-	-	-	-	-	-	-	-	-	-	-	-	-	-	-	-	-	-	-	-	-	-	-	-	-	-	-	-	-	-	-	-	-	-	-	-
150	-	-	-	-	-	-	-	-	-	-	-	-	-	-	-	-	-	-	-	-	-	-	-	-	-	-	-	-	-	-	-	-	-	-	-	-	-	-	-	-	-	-	-	-	-	-	-	-	-
151	AA	AA	AA	AA	AA	AA	AA	AA	AA	AA	AA	AA	AA	AA	AA	AA	AA	AA	AA	AA	AA	AA	AA	AA	AA	AA	AA	AA	AA	AA	AA	AA	AA	AA	AA	AA	AA	AA	AA	AA	AA	AA	AA	AA	AA	AA	AA	AA	AA
152	AB	AB	AB	AB	AB	AB	AB	AB	AB	AB	AB	AB	AB	AB	AB	AB	AB	AB	AB	AB	AB	AB	AB	AB	AB	AB	AB	AB	AB	AB	AB	AB	AB	AB	AB	AB	AB	AB	AB	AB	AB	AB	AB	AB	AB	AB	AB	AB	AB
153	AB	AB	AB	AB	AB	AB	AB	AB	AB	AB	AB	AB	AB	AB	AB	AB	AB	AB	AB	AB	AB	AB	AB	AB	AB	AB	AB	AB	AB	AB	AB	AB	AB	AB	AB	AB	AB	AB	AB	AB	AB	AB	AB	AB	AB	AB	AB	AB	AB
154	AB	AB	AB	AB	AB	AB	AB	AB	AB	AA	AA	AA	AA	AA	AA	AA	AA	AA	AA	AA	AA	AA	AA	AA	AA	AA	AA	AA	AA	AA	AA	AA	AA	AA	AA	AA	AA	AA	AA	AA	AA	AA	AA	AA	AA	AA	AA	AA	AA
155	AB	BB	BB	BB	BB	BB	BB	BB	BB	BB	BB	BB	BB	BB	BB	BB	BB	BB	BB	BB	BB	BB	BB	BB	BB	BB	BB	BB	BB	BB	BB	BB	BB	BB	BB	BB	BB	BB	BB	BB	BB	BB	BB	BB	BB	BB	BB	BB	BB
156	AA	AA	AA	AA	AA	AA	AA	AA	AA	AA	AA	AA	AA	AA	AA	AA	AA	AA	AA	AA	AA	AA	AA	AA	AA	AA	AA	AA	AA	AA	AA	AA	AA	AA	AA	AA	AA	AA	AA	AA	AA	AA	AA	AA	AA	AB	AB	AB	AB
157	AB	AB	AB	AB	AB	AB	AB	AB	AB	AB	-	AB	AB	AB	AB	AB	AB	AB	AB	AB	AB	AB	AB	AB	AB	AB	AB	AB	AB	AB	AB	AB	AB	AB	AB	AB	AB	AB	AB	AB	AB	AB	AB	AB	AB	AB	AB	AB	AB
158	BB	BB	BB	BB	BB	BB	BB	BB	BB	BB	BB	BB	BB	BB	BB	BB	BB	BB	BB	BB	BB	BB	BB	BB	BB	BB	BB	BB	BB	BB	-	BB	BB	BB	BB	-	AB	AB	AB	AB	AB	AB	AA	AA	AA	AA	AA	AA	AA
159	AB	AB	AB	AB	AB	AB	AB	AB	AB	AB	AB	AA	AA	AA	AA	AA	AA	AA	AA	AA	AA	AA	AA	AA	AA	AA	AA	AA	AA	AA	AA	AA	AA	AA	AA	AA	AB	AB	AB	AB	AB	AB	AB	AB	AB	AB	AB	AB	AB
160	AB	AB	AB	AB	AB	AB	AB	AB	AB	AB	AB	AB	AB	AB	AB	AA	AA	AB	AB	AB	AB	AB	AB	AB	AB	AB	AB	AB	AB	AB	AB	AB	AB	AB	AB	AB	AB	AB	AB	AB	AB	AB	AB	AB	AB	AB	AB	AB	AB
161	AA	AA	AA	AA	AA	AA	AA	AA	AA	AA	AA	AA	AA	AA	AA	AA	AA	AA	AA	AA	AA	AA	AA	AA	AA	AA	AA	AA	AA	AA	AA	AA	AA	AA	AA	AA	AA	AA	AA	AA	AA	AA	AB	AB	AB	AB	AB	AB	AB
162	AB	AB	AB	AB	AB	AB	AB	AB	AB	AB	AB	AB	AB	AB	AB	AB	AB	AB	AB	AB	AB	AB	AB	AB	AB	AB	AB	AB	AB	AB	AB	AB	AB	AB	AB	AB	AB	AB	AA	AA	AA	-	AA	AA	AA	AA	AA	AA	AA
163	AA	AA	AA	AA	AA	AA	AA	AA	AA	AA	AA	AA	AA	AA	AA	AA	AA	AA	AA	AA	AA	AA	AA	AA	AA	AA	AA	AA	AA	AA	AA	AA	AA	AA	AA	AA	AA	AA	AA	AA	AA	AA	-	AA	AA	AA	AB	AB	AB
164	AB	AB	AB	AB	AB	AB	AB	AB	AB	AB	AB	AB	AB	AB	AB	AB	AB	AB	AB	AB	AB	AB	AB	AB	AB	AB	AB	AB	AB	AB	AB	AB	AB	AB	AB	AB	AB	AB	AB	AB	AB	AB	AB	AB	AB	AB	AB	AB	AB
165	AB	AB	AB	AB	AB	AB	AB	AB	AB	AB	AB	AB	AB	AB	AB	AB	AB	AB	AB	AB	AB	AB	AB	AB	AB	AB	AB	AB	AB	AB	AB	AB	AB	AB	AB	AB	AB	-	AB	AB	AB	AB	AB	AB	AB	AB	AB	AB	AB
166	AB	AB	AB	AB	AB	AB	AB	AB	AB	AB	AB	AB	AB	AB	AB	AB	AB	AB	AB	AB	AB	AB	AB	AB	AB	AB	AB	AB	AB	AB	AB	AB	AB	AB	AB	AB	AB	BB	BB	BB	BB	BB	BB	BB	BB	BB	BB	BB	BB
167	AA	AA	AA	AA	AA	AA	AA	AA	AA	AA	AA	AA	AA	AA	AA	AA	AA	AA	AA	AA	AA	AA	AA	AA	AA	AA	AA	AA	AA	AA	AA	AA	AA	AA	AA	AA	AA	AA	AA	AA	AA	AA	AA	AA	AA	AA	AA	AA	AA
168	AB	AB	AB	AB	AB	AB	AB	AB	AB	AB	AB	AB	AB	AB	AB	AB	AB	AB	AB	AB	AB	AB	AB	AB	AB	AB	AB	AB	AA	AA	AA	AA	AA	AA	AA	AA	AA	AA	AA	AA	AA	AA	AA	AA	AA	AA	AA	AA	AA
169	AB	AB	AB	AB	AB	AB	AB	AB	AB	AB	AB	AB	AA	AA	AA	AA	AA	AA	AA	AA	AA	AA	AA	AA	AA	AB	AB	AB	AB	AB	AB	-	AB	AB	AB	AB	AB	AB	AB	AB	AB	AB	AB	AB	AB	AB	AB	AB	AB
170	AA	AA	AA	AA	AA	AA	AA	AA	AA	AA	AA	AA	AA	AA	AA	AA	AA	AA	AA	AA	AA	AA	AA	AA	AA	AA	AA	AA	AB	AB	AB	AB	AB	AB	AB	AB	AB	AB	AB	AB	AB	AB	AB	AB	AB	AB	AB	AB	AB
171	AB	AB	AB	AB	AB	AB	AB	AB	AB	AB	AB	AB	AB	AB	AB	AB	AB	AB	AB	AB	AB	AB	AB	AB	AB	AB	AB	AB	AB	AB	-	AB	AB	BB	BB	BB	BB	BB	BB	BB	BB	BB	BB	BB	BB	BB	BB	BB	BB
172	AA	AA	AA	AA	AA	AA	AA	AA	AA	AA	AA	AA	AA	AA	AA	AA	AA	AA	AA	AA	AA	AA	AA	AA	AA	AA	AA	AA	AA	AA	AA	AA	AA	AA	AA	AA	AA	AA	AA	AA	AA	AA	AA	AA	AA	AA	AA	AA	AA
173	AB	AB	AB	AB	AB	AB	AB	AB	AB	AB	AB	AB	AB	AB	AB	AB	AB	AB	AB	AB	AB	AB	AB	AB	AB	AB	AB	AB	AB	AB	AB	AB	AB	AB	AB	AB	AB	AB	AB	AB	AB	AB	AB	AB	AB	AB	AA	AA	AA
174	AB	AB	AB	AB	AB	AB	AB	AB	AB	AB	AB	AB	AB	AB	AB	AB	AB	AB	AB	AB	AB	AB	AB	AB	AB	AB	AB	AB	AB	AB	AB	AB	AB	AB	AB	AB	AB	AB	AB	AB	AB	AB	AB	AB	AB	AB	AB	AB	AB
175	-	-	-	-	-	-	-	-	-	-	-	-	-	-	-	-	-	-	-	-	-	-	-	-	-	-	-	-	-	-	-	-	-	-	-	-	-	-	-	-	-	-	-	-	-	-	-	-	-
176	AB	AB	AB	AB	AB	AB	AB	AB	AB	AB	AB	AB	AB	AB	AB	AB	AB	AB	AB	AB	AB	AB	AB	AB	AB	AB	AB	AB	AB	AB	AB	AB	AB	AB	AB	AB	AB	AB	AB	AB	AB	AB	AB	AB	AB	AB	AB	AB	AB
177	-	-	-	-	-	-	-	-	-	-	-	-	-	-	-	-	-	-	-	-	-	-	-	-	-	-	-	-	-	-	-	-	-	-	-	-	-	-	-	-	-	-	-	-	-	-	-	-	-
178	AB	AB	AB	AB	AB	AB	AB	AB	AB	AB	AB	AB	AB	AB	AB	AB	AB	AB	AB	AB	AB	AB	AB	AB	AB	AB	AB	AB	AB	AB	AB	AB	AB	AB	AB	AB	AB	AB	AB	AB	AB	AB	AB	AB	AB	AB	AB	AB	AB
179	AB	AB	AB	AB	AB	AB	AB	AB	AB	AB	AA	AA	AA	AA	AA	AA	AA	AA	AA	AA	AA	AA	AA	AA	AA	AA	AA	AA	AA	AA	AA	AA	AA	AA	AA	AA	AA	AA	AA	AA	AA	AA	AA	AA	AA	AA	AA	AA	AA
180	AA	AA	AA	AA	AA	AA	AA	AA	AA	AA	AA	AA	AA	AA	AA	AA	AA	AA	AA	AA	AA	AA	AA	AA	AA	AA	AA	AA	AA	AA	AA	AA	AA	AA	AA	AA	AA	AA	AB	AB	AB	AB	AB	AB	AB	AB	AB	AB	AB
181	BB	BB	BB	BB	BB	BB	BB	BB	BB	BB	BB	BB	BB	BB	BB	BB	BB	BB	BB	BB	BB	BB	BB	BB	BB	BB	BB	BB	BB	BB	BB	BB	BB	BB	BB	BB	BB	BB	BB	BB	BB	BB	BB	BB	BB	BB	BB	BB	BB
182	AA	AA	AA	AA	AA	AA	AA	AA	AA	AA	AA	AA	AA	AA	AA	AA	AA	AA	AA	AA	AA	AA	AA	AA	AA	AA	AA	AA	AA	AA	AA	AA	AA	AA	AA	AA	AA	AA	AA	AA	AA	AA	AA	AA	AA	AA	AA	AA	AA
183	AB	AB	AB	AB	AB	AB	AB	AB	AB	AB	AB	AB	AB	AB	AB	AB	AB	AB	AB	AB	BB	BB	BB	BB	BB	BB	BB	BB	BB	BB	BB	BB	BB	BB	BB	BB	BB	BB	BB	BB	BB	BB	BB	BB	BB	BB	BB	BB	BB
184	AB	AA	AA	AA	AA	AA	AA	AA	AA	AA	AA	AA	AA	AA	AA	AA	AA	AA	AA	AA	AA	AA	AA	AA	AA	AA	AA	AA	AA	AA	AA	AA	AA	AA	AA	AA	AA	AA	AA	AA	AA	AA	AA	AA	AA	AA	AA	AA	AA
185	AA	AA	AA	AA	AA	AA	AA	AA	AA	AA	AA	AA	AA	AA	AA	AA	AA	AA	AA	AA	AA	AA	AA	AA	AA	AA	AA	AA	AA	AA	AA	AA	AA	AA	AA	AA	AA	AA	AA	AA	AA	AA	AA	AA	AA	AA	AA	AA	AA
186	AB	AB	AB	AB	AB	AB	AB	AB	AB	AB	AB	AB	AB	AB	AB	AB	AB	AB	AB	AB	AB	AB	AB	AB	AB	AB	AB	AB	-	BB	BB	BB	BB	BB	BB	BB	BB	BB	BB	BB	BB	BB	BB	BB	BB	BB	BB	BB	BB
187	AA	AA	AA	AA	AA	AA	AA	AA	AA	AA	AA	AA	AA	AA	AA	AA	AA	AA	AA	AA	AA	AA	AA	AA	AA	AA	AA	AA	-	AA	AA	AA	AA	AA	AA	AA	AA	AA	AA	AA	AA	AA	AA	AA	AA	AA	AA	AA	AA
188	AB	AB	AB	AB	AB	AB	AB	AB	AB	AB	AB	AB	AB	AB	AB	AB	AB	AB	AB	AB	AB	AB	AB	AB	AB	AB	AB	AB	AB	AB	AB	AB	AB	-	AB	AB	AB	AB	AB	AB	AB	AB	AB	AB	AB	AB	AB	AB	AB
189	AA	AA	AA	AA	AA	AA	AA	AA	AA	AA	AA	AA	AA	AA	AA	AA	AA	AA	AA	AA	AA	AA	AA	AA	AA	AA	AA	AA	AA	AA	AA	AA	AA	AA	AA	AA	AA	AA	AA	AA	AA	AA	AA	AA	AA	AA	AA	AB	AB
190	AB	AB	AB	AB	AB	AB	AB	AB	AB	AB	AB	AB	AB	AB	AB	AB	AB	AB	AB	AB	AB	AB	AB	AB	AB	AB	AB	AB	AB	AB	AB	AB	AB	AB	AB	AB	AB	AB	AB	AB	AB	AB	AB	AB	AB	AB	AB	AB	AB
191	AA	AA	AA	AA	AA	AA	AA	AA	AA	AA	AA	AA	AA	AA	AA	AA	AA	AA	AA	AA	AA	AA	AA	AA	AA	AA	AA	AA	AA	AA	AA	AA	AB	AB	AB	AB	AB	AB	AB	AB	AB	AB	AB	AB	AB	AB	AB	AB	AB
192	BB	BB	BB	BB	BB	BB	BB	BB	BB	BB	BB	BB	BB	BB	BB	BB	BB	BB	BB	BB	BB	BB	BB	BB	BB	BB	BB	BB	BB	BB	BB	BB	BB	BB	BB	BB	BB	BB	BB	BB	BB	BB	BB	BB	BB	BB	BB	BB	BB
193	AB	AB	AB	AB	AB	AB	AB	AB	AB	AB	AB	AB	AB	AB	AB	AB	AB	AB	AB	AB	AB	AB	AB	AB	AB	AA	AA	AA	AA	AA	AA	AA	AA	AA	AA	AA	AA	AA	AA	AA	AA	AA	AA	AA	AA	AB	AB	-	AB
194	AB	AB	AB	AB	AB	AB	AB	AB	AB	AB	AB	AB	AB	AB	AB	AB	AB	AB	AB	AB	AB	AB	AB	AB	AB	AB	AB	AB	AB	AB	AB	AB	AB	AB	AB	AB	AB	AB	AB	AB	AA	AA	AA	AA	AA	AA	AA	AA	AA
195	BB	BB	BB	BB	BB	BB	BB	BB	BB	BB	BB	BB	BB	BB	BB	BB	BB	BB	BB	BB	BB	BB	BB	BB	BB	AB	AB	AB	AB	AB	AB	AB	AB	AB	AB	AB	AB	AB	AB	AB	AB	AB	AB	AB	AB	AB	AB	AB	AB
196	AA	AA	AA	AA	AA	AA	AA	AA	AA	AA	AA	AA	AA	AA	AA	AA	AA	AA	AA	AA	AA	AA	AA	AA	AA	AA	AA	AA	AA	AA	AA	AA	AA	AA	AB	AB	AB	AB	AB	AB	AB	AB	AB	AB	AB	AB	AB	AB	AB
197	AA	AA	AA	AA	AA	AA	AA	AA	AA	AA	AA	AA	AA	AA	AA	AA	AA	AA	AA	AA	AA	AA	AA	AA	AA	AA	AA	AA	AA	AA	AA	AA	AA	AA	AA	AA	AA	AA	AA	AA	AA	AA	AA	AA	AA	AA	AA	AA	AA
198	BB	BB	BB	BB	BB	BB	BB	BB	BB	BB	BB	BB	BB	BB	BB	BB	BB	BB	BB	BB	BB	BB	BB	BB	BB	BB	BB	BB	BB	BB	BB	BB	BB	BB	BB	BB	AB	AB	AB	AB	AB	AB	AB	AB	AB	AB	AB	AB	AB
199	AB	AB	AB	AB	AB	AB	AB	AB	AB	AB	AB	AB	AB	AB	AB	AB	AB	AB	AB	AB	AB	AB	AB	AB	AB	AB	AB	AB	AB	AB	AB	AB	AB	AB	AB	AB	AB	AB	AB	AB	AB	AB	AB	AB	AB	AB	AB	AB	AB
200	AB	AB	AB	AB	AB	AB	AB	AB	AB	AB	AB	AB	AB	BB	BB	BB	BB	BB	BB	BB	BB	BB	BB	BB	BB	-	AB	AB	AB	AB	AB	AB	AB	AB	AB	AB	AB	AB	AB	AB	AB	AB	AB	AB	AB	AB	AB	AB	-
201	BB	BB	BB	BB	BB	BB	BB	BB	BB	BB	BB	BB	BB	BB	BB	BB	BB	BB	BB	BB	BB	BB	-	BB	BB	BB	BB	BB	BB	BB	BB	BB	BB	BB	BB	BB	BB	BB	BB	BB	BB	BB	BB	BB	BB	AA	AA	AA	AA
202	AB	AB	AB	AB	AB	AB	AB	AB	AB	AB	AB	AB	AB	AB	AB	AB	AB	AB	AB	AB	AB	AB	AB	AB	AB	AB	AB	AB	AB	AB	AB	AB	AB	AB	AB	AB	AB	AB	AB	AB	AB	AB	AB	AB	AB	AB	AB	AB	AB
203	BB	BB	BB	BB	BB	BB	BB	BB	-	BB	BB	BB	BB	BB	BB	BB	BB	BB	BB	BB	BB	BB	BB	BB	BB	BB	BB	BB	BB	BB	BB	BB	BB	BB	BB	AB	AB	AB	AB	AB	AB	AB	AB	AB	AB	AB	AB	AB	AB
204	AB	AB	AB	AB	AB	AB	AB	AB	AB	AB	AB	AB	AB	AB	AB	AB	AB	AB	AA	AA	AA	AA	AA	AA	AA	AA	-	AA	AA	AA	AA	AA	AA	AA	AA	AA	AA	AA	AA	AA	AA	AA	AA	AA	AA	AA	AA	AA	AA
205	BB	BB	BB	BB	BB	BB	BB	BB	BB	BB	BB	-	BB	BB	BB	BB	BB	BB	BB	BB	BB	BB	BB	BB	BB	BB	BB	BB	BB	BB	BB	BB	BB	BB	BB	BB	BB	BB	BB	BB	BB	BB	BB	BB	BB	BB	BB	BB	BB
206	BB	BB	AB	AB	AB	AB	AB	AB	AB	AB	AB	AB	AB	AB	AB	AB	AB	AB	AB	AB	AB	AB	AB	AB	AB	AB	AB	AB	AB	AB	AB	AB	AB	AB	AB	AB	AB	AB	AB	AB	AB	AB	AB	AB	AB	AB	AB	AB	AB
207	AA	AA	AA	AA	AA	AA	AA	AA	AA	AA	AA	AA	AA	AA	AA	AA	-	AA	AA	AA	AA	AA	AA	AA	AA	AA	AA	AA	AA	AA	AA	AA	AA	AA	AA	AA	AA	AA	AA	AA	AA	AA	AA	AA	AA	AA	AA	AA	AA
208	AB	AB	AB	AB	AA	AA	AA	AA	AA	AA	AA	AA	AA	AA	AA	AA	AA	AA	AA	AA	AA	AA	AA	AA	AA	AA	AA	AA	AA	AA	AA	AA	AA	AA	AA	AA	AA	AA	AA	AA	AA	AA	AA	AA	AA	AA	AA	AA	AA
209	BB	BB	BB	BB	BB	BB	BB	BB	BB	BB	BB	BB	BB	BB	BB	BB	BB	BB	BB	BB	BB	BB	BB	BB	BB	BB	BB	BB	BB	BB	BB	BB	BB	BB	BB	BB	BB	BB	BB	BB	BB	BB	BB	BB	BB	BB	BB	BB	BB
210	AA	AA	AA	AA	AA	AA	AA	AA	AA	AA	AA	AA	AA	AA	AA	AA	AA	AA	AA	AA	AA	AA	AA	AA	AA	AA	AA	AA	AA	AA	AA	AA	AA	AA	AA	AA	AA	AA	AA	AA	AA	AA	AA	AA	AA	AA	AA	AA	AA
211	BB	BB	BB	BB	BB	BB	BB	AB	AB	AB	AB	AB	AB	AB	AB	AB	AB	AB	AB	AB	AB	AB	AB	AB	AB	AB	AB	AB	AB	AB	AB	AB	AB	AB	AB	AB	AB	AB	AB	AB	AB	AB	AB	AB	AB	AB	AB	AB	AB
212	AB	AB	AB	AA	AA	AA	AA	AA	AA	AA	AA	AA	AA	AA	AA	AA	AA	AA	AA	AA	AA	AA	AA	AA	AA	AA	AA	AA	AA	AA	AA	AA	AA	AA	AA	AA	AA	AA	AA	AA	AA	AA	AA	AA	AA	AA	AA	AA	AA
213	BB	BB	BB	BB	BB	BB	BB	BB	BB	BB	BB	BB	BB	BB	BB	BB	BB	BB	BB	BB	BB	BB	BB	BB	BB	BB	BB	BB	BB	BB	BB	BB	BB	BB	BB	BB	BB	BB	BB	BB	BB	BB	BB	BB	BB	BB	BB	BB	BB
214	AB	AB	AB	AB	AB	AB	AB	AB	AB	AB	AB	AB	AB	AB	AB	AB	AB	AB	AB	AB	AB	AB	AB	AB	AB	AB	AB	AB	AB	AB	AB	AB	AB	AB	AB	AB	AB	AB	AB	AB	AB	AB	AB	AB	AB	AB	AB	AB	AB
215	AB	AB	AB	AB	AB	AB	AB	AB	AB	AB	AB	AB	AB	AB	AB	AB	AB	AB	AB	AB	AB	AB	AB	AB	AB	AB	AB	AB	AB	AB	AB	AB	AB	AB	AB	AB	AB	AB	AB	AB	AB	AB	AB	AB	AB	AB	AB	AB	AB
216	BB	BB	BB	BB	BB	BB	BB	BB	BB	BB	BB	BB	BB	BB	BB	BB	BB	BB	BB	BB	BB	BB	BB	BB	BB	BB	BB	BB	BB	BB	BB	BB	BB	BB	BB	BB	BB	BB	BB	BB	BB	BB	BB	BB	BB	BB	BB	BB	BB
217	AB	AB	AB	AB	AB	AB	AA	AA	AA	AA	AA	AA	AA	AA	AA	AA	AA	AA	AA	AA	AA	AA	AA	AA	AA	AA	AA	AA	AA	AA	AA	AA	AA	AA	AA	AA	AA	AA	AA	AA	AA	AA	AA	AA	AA	AA	AA	AA	AA
218	AB	AB	AB	AB	AB	AB	AB	AB	AB	AB	AB	AB	AB	AB	AB	AB	AB	AB	AB	AB	AB	AB	AB	AB	AB	AB	AB	AB	AB	AB	AB	AB	AB	AB	AB	AB	AB	AB	AB	AB	AB	AB	AB	AB	AB	AB	AB	AB	AB
219	BB	BB	BB	BB	BB	BB	BB	BB	BB	BB	BB	BB	BB	BB	BB	BB	BB	BB	BB	BB	BB	BB	BB	BB	BB	BB	BB	BB	BB	BB	BB	BB	BB	BB	BB	BB	BB	BB	BB	BB	BB	BB	BB	BB	BB	BB	BB	BB	BB
220	BB	BB	BB	BB	BB	BB	BB	BB	BB	AB	AB	AB	AB	AB	AB	AB	AB	AB	AB	AB	AB	AB	AB	AB	AB	AB	AB	AB	AB	AB	AB	AB	AB	AB	AB	AB	AB	AB	AB	AB	AB	AB	AB	AB	AB	AB	AB	AB	AB
221	BB	BB	BB	BB	BB	BB	BB	BB	BB	AB	AB	AB	AB	AB	AB	AB	AB	AB	AB	AB	AB	AB	AB	AB	AB	AB	AB	AB	AB	AB	AB	AB	AB	AB	AB	AB	AB	AB	AB	AB	AB	AB	AB	AB	AB	AB	AB	AB	AB
222	BB	BB	BB	BB	BB	BB	BB	BB	BB	BB	BB	BB	BB	BB	BB	AB	AB	AB	AB	AB	AB	AB	AB	AB	AB	AB	AB	AB	AB	AB	AB	AB	AB	AB	AB	AB	AB	AB	AB	AB	AB	AB	AB	AB	AB	AB	AB	AB	AB
223	AA	AA	AA	AA	AA	AA	AA	AA	AA	AA	AA	AA	AA	AA	AA	AA	AA	AA	AA	AA	AA	AA	AA	AA	AA	AA	AA	AA	AB	AB	AB	AB	AB	AB	AB	AB	AB	AB	AB	AB	AB	AB	AB	AB	AB	AB	AB	AB	AB
224	AA	AA	AA	AA	AA	AA	AA	AA	AA	AA	AA	AA	AA	AA	AA	AA	AA	AA	AA	AA	AA	AA	AA	AA	AA	AA	AA	AA	AA	AA	AA	AA	AA	AA	AA	AA	AA	AA	AA	AA	AA	AA	AA	AA	AA	AA	AA	AA	AA
225	AB	AB	AB	AB	AB	AB	AB	-	AB	AB	AB	AB	AB	AB	AB	AB	AB	AB	AB	AB	AB	AB	AB	AB	AB	AB	AB	AB	AB	AB	AB	AB	AB	AB	AB	AB	AB	AB	AB	AB	AB	AB	AB	AB	AB	AB	AB	AB	AB
226	AB	AB	AB	AB	AB	AB	AB	AB	AB	AB	AB	AB	AB	AB	AB	AB	AB	AB	AB	AB	AB	AB	AB	AB	AB	AB	AB	AB	AB	AB	-	AB	AB	AB	AB	AB	AB	AB	AB	AB	AB	AB	AB	AB	AB	AB	AB	AB	AB
227	AB	AB	AB	AB	AB	AB	AB	AB	AB	AB	AB	AB	AB	AB	AB	AB	AB	AB	AB	AB	AB	AB	AB	AB	AB	AB	AB	AB	AB	AB	AB	AB	AB	AB	BB	BB	BB	BB	BB	AB	AB	AB	AB	AB	AB	AB	AB	AB	AB
228	AB	AB	AB	AB	AB	AB	AB	AB	AB	AB	AB	AB	AB	AB	BB	BB	BB	BB	BB	BB	BB	BB	BB	BB	BB	BB	BB	BB	BB	BB	BB	BB	BB	BB	BB	BB	BB	BB	BB	BB	BB	BB	BB	BB	BB	BB	BB	BB	BB
229	AA	AA	AA	AA	AA	AA	AA	AA	AA	AA	AA	AB	AB	AB	AB	AB	AB	AB	AB	AB	AB	AB	AB	AB	AB	AB	AB	AB	AB	AB	AB	AB	AB	AB	AB	AB	AB	AB	AB	AB	AB	AB	AB	AB	BB	BB	BB	BB	BB
230	BB	BB	BB	BB	AB	AB	AB	AB	AB	AB	AB	AB	AB	AB	AB	AB	AB	AB	AB	AB	AB	AB	AB	AB	AB	AB	AB	AB	AB	AB	AB	AB	AB	AB	AB	AB	AB	AB	AB	AB	AB	AB	AB	AB	AB	AB	AB	AB	AB
231	AA	AA	AA	AA	AA	AA	AA	AA	AA	AA	AA	AA	AA	AA	AA	AA	AA	AA	AA	AA	AA	AA	AA	AA	AA	AA	AA	AA	AA	AA	AA	AA	AA	AA	AA	AA	AA	AA	AA	AA	AA	AA	AA	AA	AA	AA	AA	AA	AA
232	AB	AB	AB	AB	AB	AB	AB	AB	AB	AB	AB	AB	AB	AB	AB	AB	AB	AB	AB	AB	AB	AB	BB	BB	BB	BB	BB	BB	BB	BB	BB	BB	BB	BB	BB	BB	BB	BB	BB	BB	BB	BB	BB	BB	BB	BB	BB	BB	BB
233	-	-	-	-	-	-	-	-	-	-	-	-	-	-	-	-	-	-	-	-	-	-	-	-	-	-	-	-	-	-	-	-	-	-	-	-	-	-	-	-	-	-	-	-	-	-	-	-	-
234	BB	BB	BB	BB	BB	BB	BB	BB	BB	BB	BB	BB	BB	BB	BB	BB	BB	BB	BB	BB	BB	BB	BB	BB	BB	BB	BB	BB	BB	BB	BB	BB	BB	BB	BB	BB	BB	BB	BB	BB	BB	BB	BB	BB	BB	BB	BB	BB	BB
235	AB	AB	AB	AB	AB	AB	AB	AB	AB	AB	AB	AB	AB	AB	AB	AB	AB	AB	AB	AB	AB	AB	AB	AB	AB	AB	AB	AB	AB	AB	AB	AB	AB	AB	AB	AB	AB	AB	AB	AB	AB	AB	AB	AB	AB	AB	AB	AB	AB
236	AA	AA	AA	AA	AA	AA	AA	AA	AA	AA	AA	AA	AA	AA	AA	AA	AA	AA	AA	AA	AA	AA	AA	AA	AA	AA	AA	AA	AA	AA	AA	AA	AA	AA	AA	AA	AA	AA	AA	AA	AA	AA	AA	AA	AA	AA	AA	AA	AA
237	BB	BB	BB	BB	BB	BB	BB	BB	BB	BB	BB	BB	BB	BB	BB	BB	BB	BB	BB	BB	BB	BB	BB	BB	BB	BB	BB	BB	BB	BB	BB	BB	BB	BB	BB	BB	BB	BB	BB	BB	BB	BB	BB	BB	BB	BB	BB	BB	BB
238	AB	AB	AB	AB	AB	AB	AB	AB	AB	AB	AB	AA	AA	AA	AA	AA	AA	AA	AA	AA	AA	AA	AA	AA	AA	AA	AA	AA	AA	AA	AA	AA	AA	AA	AA	AA	AA	AA	AA	AA	AA	AA	AA	AA	AA	AA	AA	AA	AA
239	AA	AA	AA	AA	AA	AA	AA	AA	AA	AA	AA	AA	AA	AA	AA	AA	AA	AA	AA	AA	AA	AA	AA	AA	AA	AA	AA	AA	AA	AA	AA	AA	AA	AA	AA	AA	AA	AA	AA	AA	AA	AA	AA	AB	AB	AB	AB	AB	AB
240	AB	AB	AB	AB	AB	AB	AB	AB	AB	AB	AB	AB	AB	AB	AB	AB	AB	AB	AB	AB	AB	AB	AB	AB	AB	AB	AB	AB	AB	AB	AB	AB	AB	AB	AB	AB	AB	AB	AB	AB	AB	AB	AA	AA	AA	AA	AA	AA	AA
241	AB	AB	AB	AB	AB	AB	AB	AB	AB	AB	AB	AB	AB	AB	AB	AB	AB	AB	AB	AB	AB	AB	AB	AB	AB	AB	AB	AB	AB	AB	AB	AB	AB	AB	AB	AB	AB	AB	AB	AB	AB	AB	BB	BB	BB	BB	BB	BB	BB
242	AB	AB	AB	AB	AB	AB	AB	AB	AB	AB	AB	AB	AB	AB	AB	AB	AB	AB	AA	AA	AA	AA	AA	AA	AA	AA	AA	AA	AA	AA	AA	AA	AA	AA	AA	AA	AA	AA	AA	AA	AA	AA	AA	AA	AA	AA	AA	AA	AA
243	BB	BB	BB	BB	BB	BB	BB	BB	BB	BB	BB	BB	BB	BB	BB	BB	BB	BB	BB	BB	BB	BB	BB	BB	BB	BB	BB	BB	BB	BB	BB	BB	BB	BB	BB	BB	BB	BB	BB	BB	BB	BB	BB	BB	BB	BB	BB	BB	BB
244	AB	AB	AB	AB	AB	AB	AB	AB	AB	AB	AB	AB	AB	AB	AB	AB	AB	AB	AB	AB	AB	AB	AB	AB	AB	AB	AB	AB	AB	AB	AB	AB	AB	AB	AB	AB	AB	AB	AB	AB	AB	AB	AB	AB	AB	AB	AB	AB	AB
245	-	-	-	-	-	-	-	-	-	-	-	-	-	-	-	-	-	-	-	-	-	-	-	-	-	-	-	-	-	-	-	-	-	-	-	-	-	-	-	-	-	-	-	-	-	-	-	-	-
246	-	-	-	-	-	-	-	-	-	-	-	-	-	-	-	-	-	-	-	-	-	-	-	-	-	-	-	-	-	-	-	-	-	-	-	-	-	-	-	-	-	-	-	-	-	-	-	-	-
247	AA	AA	AA	AA	AA	AA	AA	AA	AA	AA	AA	AA	AA	AA	AA	AA	AA	AA	AA	AA	AA	AA	AA	AA	AA	AA	AA	AA	AA	AA	AA	AA	AA	AA	AA	AA	AA	AA	AA	AA	AA	AA	AA	AA	AA	AA	AA	AA	AA
248	AB	AB	AB	AB	AB	AB	AB	AB	AB	AB	AB	AB	AB	AB	AB	AB	AB	AB	AB	AB	AB	AB	AB	AB	AB	AB	AB	AB	AB	AB	AB	AB	AA	AA	AA	AA	AA	AA	AA	AA	AA	AA	AA	AA	AA	AA	AA	AA	AA
249	AA	AA	AA	AA	AA	AA	AA	AA	AA	AA	AA	AA	AA	AA	AA	AA	AA	AA	AA	AA	AA	AA	AA	AB	AB	AB	AB	AB	AB	AB	AB	AB	AB	AB	AB	AB	AB	AB	AB	AB	AB	AB	AB	AB	AB	AB	AB	AB	AB
250	AB	AB	AB	AB	AB	AB	AB	AB	AB	AB	AB	AB	AB	AB	AB	AB	AB	AB	AB	AB	AB	AB	AB	AB	AB	AB	AB	AB	AB	AB	AB	AB	AB	AB	AB	AB	AB	AB	AB	AB	AB	AB	AB	AB	AB	AB	AB	AB	AB
251	AB	AB	AB	AB	AB	AB	AB	AB	AB	AB	AB	AB	AB	AB	AB	AB	AB	AB	AB	AB	AB	AB	AB	AB	AB	AB	AB	AB	AB	AB	AB	AB	AB	AB	AB	AB	AB	AB	AB	AB	AB	AB	AB	AB	AB	AA	AA	AA	AA
252	AB	AB	AB	AB	AB	AB	AB	AB	AB	AB	AB	AB	AB	AB	AB	BB	BB	BB	BB	BB	BB	BB	BB	BB	BB	BB	BB	BB	AB	AB	AB	AB	AB	AB	AB	AB	AB	AB	AB	AB	AB	AB	AB	AB	AB	AB	AB	AB	AB
253	AA	AA	AA	AA	AB	AB	AB	AB	AB	AB	AB	AB	AB	AB	AB	AB	AB	AB	AB	AB	AB	AB	AB	AB	AB	AB	AB	AB	AB	AB	AB	AB	AB	AB	AB	AB	AB	AB	AB	AB	AB	AB	AB	AB	AB	AB	AB	AB	AB
254	AB	AB	AB	AB	AB	AB	AB	AB	AB	AB	AB	AB	AB	AB	AB	AB	AB	AB	AB	AB	AB	AB	AB	AB	AB	AB	AB	AB	AB	AB	AB	AB	AB	AB	AB	AB	AB	AB	AB	AB	AB	AB	AB	AB	AB	AB	AB	AB	AB
255	BB	BB	BB	BB	BB	BB	BB	BB	BB	BB	BB	BB	BB	BB	BB	BB	BB	BB	BB	BB	BB	BB	BB	BB	BB	-	BB	BB	BB	BB	BB	BB	BB	BB	BB	BB	AB	AB	AB	AB	AB	AB	AB	AB	AB	AB	AB	AB	AB
256	AB	AB	AB	AB	AB	AB	AB	AB	AB	AB	AB	AB	AB	AB	AB	AB	AB	AB	AB	AB	AB	AB	AB	AB	AB	AB	AB	AB	AB	AB	AB	AB	AB	AB	AB	AB	AB	AB	AB	AB	AB	AB	AA	AA	AA	AA	AA	AA	AA
257	AB	AB	AB	AB	AB	AB	AB	AB	AB	AB	AB	AB	AB	AB	AB	AB	AB	AB	AB	AB	AB	AB	AB	AB	AB	AB	AB	AB	AB	AB	AB	AB	AB	AB	AB	AB	AB	AB	AB	AB	AB	AB	AB	AB	AB	AB	AB	AB	BB
258	AA	AA	AA	AA	AA	AA	AA	AA	AA	AA	AA	AA	AA	AA	AA	AA	AA	AA	AA	AA	AA	AA	AA	AA	AA	AA	AA	AA	AA	AA	AA	AA	AA	AA	AA	AA	AA	AA	AA	AA	AA	AA	AA	AA	AA	AA	AA	AA	AA
259	AB	AB	AB	AB	AB	AB	AB	AB	AB	AB	AB	AB	AB	AB	AB	AB	AB	AB	AB	AB	AB	AB	AB	AB	AB	AB	AB	AB	AB	AB	AB	-	AB	AB	AB	AB	AB	AB	AB	AB	AB	AB	AB	AB	AB	AB	AB	AB	AB
260	AB	AB	AB	AB	AB	AB	AB	AB	AB	AB	AB	AB	AB	AB	AB	AB	AB	AB	AB	AB	AB	AB	AB	AB	AB	AB	AB	AB	AB	AB	AB	AB	AB	AB	AB	AB	AB	AB	AB	AB	AB	AB	AB	AB	AB	AB	AB	AB	AB
261	BB	BB	BB	BB	AB	AB	AB	AB	AB	AB	AB	AB	AB	AB	AB	AB	AB	AB	AB	AB	AB	AB	AB	AB	AB	AB	AB	AB	AB	AB	AB	AB	AB	AB	AB	AB	AB	AB	AB	AB	AB	AB	AB	AB	AB	AB	AB	AB	AB
262	BB	BB	BB	BB	BB	BB	BB	BB	BB	BB	BB	BB	BB	BB	BB	BB	BB	BB	BB	BB	BB	BB	BB	BB	BB	BB	BB	BB	BB	BB	BB	BB	BB	BB	BB	BB	BB	BB	BB	BB	BB	BB	AB	AB	AB	AB	AB	AB	AB
263	AB	AB	AB	AB	AB	AB	AB	AB	AB	AB	AB	AB	AB	AB	AB	AB	AB	AB	AB	AB	AB	AB	AB	AB	AB	AB	AB	AB	AB	AB	BB	BB	AB	AB	AB	AB	AB	AB	AB	AB	AB	AB	AB	AB	AB	AB	AB	AB	AB
264	BB	BB	BB	BB	BB	BB	BB	BB	BB	BB	BB	BB	BB	BB	BB	BB	BB	BB	BB	BB	BB	BB	BB	BB	BB	BB	BB	BB	BB	BB	BB	BB	BB	BB	BB	BB	BB	BB	BB	BB	BB	BB	BB	BB	BB	BB	BB	BB	BB
265	AB	AB	AB	AB	AB	AB	AB	AB	AB	AB	AB	AB	AB	AB	AB	AB	AB	AB	AB	AB	AB	AB	AB	AB	AB	AB	AB	AB	AB	AB	AB	AB	AB	AB	AB	AB	AB	AB	AB	AB	AB	AB	AB	AB	AB	AB	AB	AB	AB
266	AB	AB	AB	AB	AB	AB	AB	AB	AB	AB	AB	AB	AB	AB	AB	AB	AB	AB	AB	AB	AB	AB	AB	AB	AB	AB	AB	AB	AB	AB	AB	AB	BB	BB	BB	BB	BB	BB	BB	BB	BB	BB	BB	BB	BB	BB	BB	BB	BB
267	AB	AB	AB	AB	AB	AB	AB	AB	AB	AB	AB	AB	AB	AB	AB	AB	AB	AB	AB	AB	AB	AB	AB	AB	AB	AB	AB	AB	AB	AB	AB	AB	AB	AB	AB	AB	AB	AB	AB	AB	AB	AB	AB	AB	AB	AB	AB	AB	AB
268	BB	BB	BB	BB	BB	BB	BB	BB	BB	BB	BB	BB	BB	BB	BB	BB	BB	BB	BB	BB	BB	BB	BB	BB	BB	BB	BB	BB	BB	BB	BB	BB	AB	AB	AB	AB	AB	AB	AB	AB	AB	AB	AB	AB	AB	AB	AB	AB	AB
269	AB	AB	AB	AB	AB	AB	AB	AB	AB	AB	AB	AB	AB	AB	AB	AB	AB	AB	AB	AB	AB	AB	AB	AB	AB	AB	AB	AB	AB	AB	AB	AB	AB	AB	AB	AB	AB	AB	AB	AB	AB	AB	AB	AB	AB	AB	AB	AB	AB
270	BB	BB	BB	BB	BB	BB	BB	BB	BB	BB	BB	BB	BB	BB	BB	BB	BB	BB	BB	BB	BB	BB	BB	BB	BB	BB	BB	BB	BB	BB	BB	BB	BB	BB	BB	BB	BB	BB	BB	BB	BB	BB	BB	BB	BB	BB	BB	BB	BB
271	-	-	-	-	-	-	-	-	-	-	-	-	-	-	-	-	-	-	-	-	-	-	-	-	-	-	-	-	-	-	-	-	-	-	-	-	-	-	-	-	-	-	-	-	-	-	-	-	-
272	BB	BB	BB	BB	BB	BB	BB	BB	BB	BB	BB	BB	BB	BB	BB	BB	BB	BB	BB	BB	BB	BB	BB	BB	BB	AB	AB	AB	AB	AB	AB	AB	AB	AB	AB	AB	AB	AB	AB	AB	AB	AB	AB	AB	AB	AB	AB	AB	AB
273	-	-	-	-	-	-	-	-	-	-	-	-	-	-	-	-	-	-	-	-	-	-	-	-	-	-	-	-	-	-	-	-	-	-	-	-	-	-	-	-	-	-	-	-	-	-	-	-	-
274	BB	BB	BB	BB	BB	BB	BB	BB	BB	BB	BB	BB	BB	BB	BB	BB	BB	BB	BB	BB	BB	BB	BB	BB	BB	BB	-	AB	AB	AB	AB	AB	AB	AB	AB	AB	AB	AB	AB	AB	AB	AB	AB	AB	AB	AB	AB	AB	AB
275	BB	BB	BB	BB	BB	BB	BB	BB	BB	BB	BB	BB	BB	BB	BB	BB	BB	BB	BB	BB	BB	BB	BB	BB	BB	BB	BB	BB	BB	BB	BB	BB	BB	BB	BB	BB	BB	BB	BB	BB	BB	BB	BB	BB	BB	BB	BB	BB	BB
276	AB	AB	AB	AB	AB	AB	AB	AA	AA	AA	AA	AA	AA	AA	AA	AA	AA	AA	AA	AA	AA	AA	AA	AA	AA	AA	AA	AA	AA	AA	AA	AA	AA	AA	AA	AA	AA	AA	AA	AA	AA	AA	AA	AA	AA	AA	AA	AA	AA
277	AA	AA	AA	AA	AA	AA	AA	AA	AA	AA	AA	AA	AA	AA	AA	AA	AA	AA	AA	AA	AA	AA	AA	AA	AA	AA	AA	AA	AA	AA	AA	AA	AB	AB	AB	AB	AB	AB	AB	AB	AB	AB	BB	BB	BB	BB	BB	BB	BB
278	BB	BB	BB	BB	BB	BB	BB	BB	BB	BB	BB	BB	BB	BB	BB	BB	BB	BB	BB	BB	BB	BB	BB	BB	BB	BB	BB	BB	BB	BB	BB	BB	BB	BB	BB	BB	BB	BB	BB	BB	BB	BB	BB	BB	BB	BB	BB	BB	BB
279	AB	AB	AB	AB	AB	AB	AB	AB	AB	AB	AB	AB	AB	AB	AB	AB	AB	AB	AB	AB	AB	AB	AB	AB	AB	AB	AB	AB	AB	AB	AB	AB	AB	AB	AB	AB	AB	AB	AB	AB	AB	AB	AB	AB	AB	AB	AB	AB	AB
280	AB	AB	AB	AB	AB	AB	AB	AB	AB	AB	AB	AB	AB	AB	AB	AB	AB	AB	AB	AB	AB	AB	AB	AB	AB	AB	AB	AB	AB	AB	BB	BB	BB	BB	BB	BB	BB	BB	BB	BB	BB	BB	BB	BB	BB	BB	BB	BB	BB
281	BB	BB	BB	BB	BB	BB	BB	BB	BB	BB	BB	BB	BB	BB	BB	BB	BB	BB	BB	BB	BB	BB	BB	BB	BB	BB	BB	BB	BB	BB	BB	BB	BB	BB	BB	BB	BB	BB	BB	BB	BB	BB	BB	BB	BB	BB	BB	BB	BB
282	BB	BB	BB	BB	BB	BB	BB	BB	BB	BB	BB	BB	BB	BB	BB	BB	BB	BB	BB	BB	BB	BB	BB	BB	BB	BB	BB	AB	AB	AB	AB	AB	AB	AB	AB	AB	AB	AB	AB	AB	AB	AB	AB	AA	AA	AA	AA	AA	AA
283	AA	AA	AA	AA	AA	AA	AA	AA	AA	AA	AA	AA	AA	AA	AA	AA	AA	AA	AA	AA	AA	AA	AA	AA	AA	AA	AA	AA	AA	AB	AB	AB	AB	AB	AB	AB	AB	AB	BB	BB	BB	BB	BB	BB	BB	BB	BB	BB	BB
284	BB	BB	BB	BB	BB	BB	BB	BB	BB	BB	BB	BB	BB	BB	BB	BB	BB	BB	BB	BB	BB	BB	BB	BB	BB	BB	BB	BB	-	BB	BB	BB	BB	BB	AB	AB	AB	AB	AB	AB	AB	AB	AB	AB	AB	AB	AB	AB	AB
285	AB	AB	AB	AB	AB	AB	AB	AB	AB	AB	AB	AB	AB	AB	AB	AB	AB	AB	AB	AB	AB	AB	AB	AB	AB	AB	AB	AB	BB	BB	BB	BB	BB	BB	BB	BB	BB	BB	BB	BB	BB	BB	BB	BB	BB	BB	BB	BB	BB
286	BB	BB	BB	BB	BB	BB	BB	BB	AB	AB	AB	AB	AB	AB	AB	AB	AB	AB	AB	AB	AB	AB	AB	AB	AB	AB	AB	AB	AB	AB	AB	AB	AB	AB	AB	AB	AB	AB	AB	AB	AB	AB	AB	AB	AB	AB	AB	AB	AB
[truncated: 1,156 more columns]

## Sheet: map
marler	chr	genetic position	physical position
M1	1	0	1022940
M2	1	0.75	1168142
M3	1	1.13	1370983
M4	1	1.31	1472106
M5	1	2.99	1804669
M6	1	3.18	1845167
M7	1	3.36	1998279
M8	1	4.11	2309500
M9	1	4.67	2489503
M10	1	5.97	2924534
M11	1	6.16	2982206
M12	1	6.71	3198395
M13	1	6.9	3238535
M14	1	7.08	3323040
M15	1	7.64	3658536
M16	1	8.57	3872948
M17	1	8.7	3873063
M18	1	9.57	4528574
M19	1	10.69	4720543
M20	1	10.88	4982010
M21	1	11.25	5155346
M22	1	11.43	5192856
M23	1	11.81	5404593
M24	1	11.99	5441956
M25	1	12.55	5814413
M26	1	13.63	5952871
M27	1	13.89	6125157
M28	1	14.78	6313386
M29	1	17.38	6993935
M30	1	17.97	7127557
M31	1	18.34	7183549
M32	1	18.74	7458111
M33	1	21.15	7910050
M34	1	21.7	7919700
M35	1	22.8	8363989
M36	1	23.01	8405791
M37	1	24.29	8579988
M38	1	24.48	8703824
M39	1	25.03	8896992
M40	1	25.59	9115051
M41	1	26.52	9295729
M42	1	26.89	9594694
M43	1	28.96	10154805
M44	1	29.89	10558998
M45	1	30.44	10658371
M46	1	31.56	10965247
M47	1	31.93	11209586
M48	1	32.3	11319443
M49	1	33.23	11557651
M50	1	33.42	11631808
M51	1	33.61	11842112
M52	1	33.79	11878536
M53	1	34.53	12148614
M54	1	35.47	12176954
M55	1	35.65	12237547
M56	1	35.84	12421479
M57	1	36.02	12500134
M58	1	36.58	12714625
M59	1	37	13078306
M60	1	38.07	13260903
M61	1	38.44	13570058
M62	1	38.62	13867599
M63	1	38.99	13906309
M64	1	39.93	14225582
M65	1	40.13	14510625
M66	1	41.57	14920824
M67	1	41.97	15015685
M68	1	43.09	15335160
M69	1	43.28	15820339
M70	1	43.65	16432152
M71	1	43.83	16592723
M72	1	44.11	17478793
M73	1	44.39	18203134
M74	1	44.58	18536056
M75	1	44.76	19373136
M76	1	45.13	20219341
M77	1	45.5	20914063
M78	1	45.87	21485923
M79	1	46.43	22130254
M80	1	46.62	22558858
M81	1	46.8	22959990
M82	1	46.99	23320128
M83	1	47.55	32049938
M84	1	47.73	34314474
M85	1	47.92	36244685
M86	1	48.47	36593336
M87	1	48.66	36920500
M88	1	48.84	37676593
M89	1	49.22	37898508
M90	1	49.4	39229443
M91	1	49.59	40043038
M92	1	50.14	40435142
M93	1	50.7	40638611
M94	1	51.2	40975071
M95	1	51.44	41601204
M96	1	52.19	42523824
M97	1	52.74	43298936
M98	1	53.11	43468288
M99	1	54.05	44874343
M100	1	54.6	45213451
M101	1	54.79	45466891
M102	1	54.97	45466979
M103	1	55.53	46057364
M104	1	56.09	46567044
M105	1	56.27	46842842
M106	1	56.5	46958011
M107	1	57.2	47297643
M108	1	57.76	47838079
M109	1	58.13	47917010
M110	1	58.69	48183172
M111	1	59.24	48348222
M112	1	60.17	48902989
M113	1	61.29	49529793
M114	1	61.85	49794545
M115	1	62.03	50568379
M116	1	62.59	50748881
M117	1	62.78	51055897
M118	1	63.71	51442067
M119	1	63.89	51649599
M120	1	64.26	51867867
M121	1	64.45	52032681
M122	1	65.01	52227104
M123	1	65.56	52466338
M124	1	65.93	52716345
M125	1	67.62	53128586
M126	1	68.17	53377312
M127	1	68.36	53554516
M128	1	69.1	53758994
M129	1	69.29	53945625
M130	1	69.47	54155768
M131	1	69.84	54346398
M132	1	70.03	54375539
M133	1	70.7	54591169
M134	1	71.37	55266667
M135	1	72.59	55846697
M136	1	73.2	56069048
M137	1	73.6	56208255
M138	1	73.97	56484736
M139	1	74.16	56574581
M140	1	74.34	56651992
M141	1	75.65	57193088
M142	1	76.2	57632224
M143	1	76.39	57756528
M144	1	76.57	58097712
M145	1	77.32	58214797
M146	1	77.5	58512620
M147	1	78.81	59446850
M148	1	79.55	59645294
M149	1	82.37	60810365
M150	1	83.12	61088362
M151	1	83.3	61448717
M152	1	83.49	61519576
M153	1	84.05	61999907
M154	1	85.54	62955545
M155	1	86.47	63576021
M156	1	86.84	63696697
M157	1	87.96	64325862
M158	1	90.4	65060950
M159	1	90.95	65737247
M160	1	91.7	66413401
M161	1	92.63	66697630
M162	1	92.81	66799802
M163	1	93.93	67494510
M164	1	94.67	67640247
M165	1	94.86	67798117
M166	1	95.05	67864550
M167	1	95.23	68091078
M168	1	95.97	68387414
M169	1	96.9	68844455
M170	1	98.77	69196939
M171	1	98.96	69229684
M172	1	99.33	69410931
M173	1	99.52	69854968
M174	1	99.7	70016460
M175	1	100.63	70394621
M176	1	101.38	70613267
M177	1	101.93	70695352
M178	1	102.68	70949908
M179	1	103.98	71669802
M180	1	104.17	71717763
M181	1	104.54	71969867
M182	1	104.72	72070294
M183	1	104.91	72235688
M184	1	105.47	72418753
M185	1	106.21	72688850
M186	1	106.39	72690102
M187	1	106.95	72881426
M188	1	107.88	73365508
M189	1	108.41	73604533
M190	1	108.75	73639239
M191	1	109.68	73989128
M192	1	110.98	74387561
M193	1	111.91	74984849
M194	1	112.47	75793031
M195	1	113.22	76386640
M196	1	113.77	76976942
M197	1	113.96	77144408
M198	1	114.14	77260924
M199	1	114.7	77493897
M200	1	115.07	77713241
M201	1	115.26	77850529
M202	1	115.44	77909872
M203	1	116	78232556
M204	1	116.19	78290872
M205	1	117.68	79338495
M206	1	118.24	79587251
M207	1	118.61	79630238
M208	1	119.17	79745274
M209	2	0	293828
M210	2	1.12	464188
M211	2	1.3	550857
M212	2	2	778539
M213	2	2.23	820778
M214	2	2.97	1060853
M215	2	3.16	1282468
M216	2	3.72	1426605
M217	2	4.09	1456799
M218	2	4.65	1597343
M219	2	5.02	1765776
M220	2	5.39	1792097
M221	2	6.32	1932597
M222	2	6.69	1954663
M223	2	7.06	2258223
M224	2	7.43	2332715
M225	2	7.8	2848618
M226	2	7.99	2853923
M227	2	8.54	3164447
M228	2	8.73	3334649
M229	2	9.1	3380836
M230	2	9.47	3567352
M231	2	9.66	3665178
M232	2	10.21	3768818
M233	2	10.59	3890900
M234	2	10.77	3986968
M235	2	10.96	4051938
M236	2	11.14	4271357
M237	2	11.51	4366214
M238	2	11.7	4427546
M239	2	11.88	4461680
M240	2	12.07	4531983
M241	2	12.25	4748972
M242	2	13.16	5031979
M243	2	13.51	5250488
M244	2	14.06	5401801
M245	2	14.43	5777547
M246	2	15.37	6003837
M247	2	15.55	6090523
M248	2	16.29	6566894
M249	2	16.5	6671337
M250	2	18.16	6962186
M251	2	18.72	7212404
M252	2	19.81	7302763
M253	2	20.05	7319799
M254	2	20.34	7377204
M255	2	20.71	7467004
M256	2	22.96	7584045
M257	2	23.33	7634913
M258	2	24.26	7777060
M259	2	24.45	7836271
M260	2	24.63	7892039
M261	2	24.82	8015080
M262	2	25.94	8270198
M263	2	26.12	8294553
M264	2	26.49	8447524
M265	2	28.36	8917482
M266	2	28.74	9074147
M267	2	28.92	9404810
M268	2	29.29	9482283
M269	2	29.83	9672956
M270	2	30.55	9969840
M271	2	30.74	10056223
M272	2	31.11	10212552
M273	2	31.29	10257189
M274	2	32.22	10585364
M275	2	32.41	10767252
M276	2	33.15	10938509
M277	2	34.45	11377997
M278	2	35.01	11677509
M279	2	35.29	11794057
M280	2	35.57	11798160
M281	2	36.87	12421732
M282	2	37.62	13001808
M283	2	37.8	13023401
M284	2	39.11	13392019
M285	2	39.67	13497160
M286	2	40.41	13802803
M287	2	40.59	14057732
M288	2	41.34	14438597
M289	2	41.9	14574950
M290	2	42.31	14709446
M291	2	43.15	15253420
M292	2	43.57	16311724
M293	2	44.13	16893917
M294	2	46.38	18480414
M295	2	46.93	18860771
M296	2	47.12	19315646
M297	2	47.3	19620737
M298	2	47.86	19795818
M299	2	48.23	20044266
M300	2	48.42	20650576
M301	2	49.16	21873290
M302	2	49.35	22711139
M303	2	49.53	22845785
M304	2	49.72	24241404
M305	2	49.9	33666958
M306	2	50.09	33726971
M307	2	50.27	34628114
M308	2	50.46	35842749
M309	2	50.64	36393016
M310	2	51.02	39403587
M311	2	51.2	39998453
M312	2	51.39	40821256
M313	2	51.76	41457520
M314	2	51.94	41761597
M315	2	52.13	42477017
M316	2	52.68	43024121
M317	2	52.87	43270321
M318	2	53.61	43805793
M319	2	56.25	44616624
M320	2	56.62	44780930
M321	2	57.01	44883211
M322	2	59.43	45305039
M323	2	60.36	45442517
M324	2	60.73	45764707
M325	2	61.29	46144236
M326	2	63.88	46481770
M327	2	64.48	46600300
M328	2	65.03	46828894
M329	2	65.96	47210284
M330	2	66.34	47282223
M331	2	66.89	47392521
M332	2	67.26	47505881
M333	2	68.01	47702951
M334	2	68.19	47906558
M335	2	68.38	48087580
M336	2	69.31	48182375
M337	2	69.49	48183967
M338	2	70.24	48419762
M339	2	70.42	48494441
M340	2	71.17	48760599
M341	2	73.42	49341166
M342	2	73.79	49393279
M343	2	74.16	49637356
M344	2	75.84	49960685
M345	2	76.21	50043141
M346	2	76.4	50066348
M347	2	77.14	50211940
M348	2	77.88	50270964
M349	2	78.63	50286625
M350	2	78.81	50344407
M351	2	79.18	50385763
M352	2	79.56	50465671
M353	2	79.93	50565679
M354	2	80.3	50584083
M355	2	81.23	51030273
M356	2	82.53	51238753
M357	2	83.84	51620995
M358	2	84.71	51746822
M359	2	85.14	51796424
M360	2	86.82	52065178
M361	2	87	52152854
M362	2	88.12	52294879
M363	2	88.87	52453136
M364	2	89.05	52462922
M365	2	89.24	52485982
M366	2	89.79	52669129
M367	2	89.98	52669163
M368	2	90.16	52710488
M369	2	90.53	52877757
M370	2	91.29	52881849
M371	3	0	132038
M372	3	0.37	287221
M373	3	2.05	617892
M374	3	3.17	895144
M375	3	3.36	918008
M376	3	3.91	1001038
M377	3	4.66	1193130
M378	3	5.39	1429717
M379	3	5.94	1472102
M380	3	8.19	2172849
M381	3	8.57	2360813
M382	3	10.25	2596048
M383	3	12.5	3111490
M384	3	12.75	3326395
M385	3	13.24	3357418
M386	3	14.17	3544053
M387	3	14.36	3714890
M388	3	15.48	4009984
M389	3	15.66	4025534
M390	3	16.33	4320071
M391	3	16.94	4605577
M392	3	17.31	4940854
M393	3	17.49	5023493
M394	3	19.72	5617887
M395	3	20.12	5764475
M396	3	20.86	6042859
M397	3	22.17	6453862
M398	3	22.72	6551841
M399	3	22.91	6619978
M400	3	23.47	6832405
M401	3	24.4	6991397
M402	3	27.03	7615984
M403	3	27.59	7682318
M404	3	27.77	7700539
M405	3	28.52	8170346
M406	3	28.7	8305008
M407	3	28.89	8356778
M408	3	30.87	8897680
M409	3	32.26	9496504
M410	3	32.63	9553510
M411	3	34.88	10040634
M412	3	35.81	10232291
M413	3	36.18	10304581
M414	3	37.3	10903393
M415	3	37.86	11569757
M416	3	38.04	12144635
M417	3	38.6	12371197
M418	3	39.72	12987147
M419	3	40.09	13463223
M420	3	40.73	13710925
M421	3	41.58	14472776
M422	3	42.14	15211581
M423	3	42.51	15751346
M424	3	42.88	16802499
M425	3	43.44	19269370
M426	3	43.76	20605965
M427	3	43.98	20762714
M428	3	44.15	21412521
M429	3	44.22	21412640
M430	3	44.67	27544624
M431	3	44.85	29555904
M432	3	45.04	29806166
M433	3	45.78	31898750
M434	3	46.15	32040213
M435	3	46.34	33146959
M436	3	47.06	34268739
M437	3	47.22	34735207
M438	3	47.41	35663389
M439	3	47.59	35756308
M440	3	47.78	36050780
M441	3	49.27	36572421
M442	3	49.52	36626933
M443	3	50.54	37134179
M444	3	50.68	37145746
M445	3	51.05	37252582
M446	3	51.21	37252676
M447	3	53.25	38045007
M448	3	53.44	38404850
M449	3	54.93	39014871
M450	3	57.18	39498960
M451	3	57.92	39526529
M452	3	58.29	39737908
M453	3	59.22	40081507
M454	3	60.42	40363940
M455	3	61.83	40644449
M456	3	62.01	40937690
M457	3	65.21	41681090
M458	3	67.04	41800903
M459	3	68.16	42129969
M460	3	69.84	42404564
M461	3	72.09	42777951
M462	3	72.29	42960375
M463	3	72.49	43124234
M464	3	75.04	43371667
M465	3	76.02	43469039
M466	3	76.77	43613743
M467	3	77.51	43713558
M468	4	0	292831
M469	4	0.37	462538
M470	4	1.5	716787
M471	4	2.43	810954
M472	4	3.36	1163184
M473	4	4.29	1452922
M474	4	4.84	1512679
M475	4	5.21	1620645
M476	4	6.33	1893897
M477	4	6.52	1951996
M478	4	7.26	2010463
M479	4	7.63	2281584
M480	4	7.82	2320665
M481	4	8	2347256
M482	4	8.56	2453977
M483	4	8.93	2501607
M484	4	9.67	2775576
M485	4	10.23	2893247
M486	4	10.79	2972419
M487	4	11.35	3188476
M488	4	11.53	3273072
M489	4	12.65	3582135
M490	4	13.21	3837555
M491	4	13.95	4042350
M492	4	14.13	4169617
M493	4	14.32	4261848
M494	4	14.88	4308675
M495	4	15.25	4697668
M496	4	15.62	4830026
M497	4	16.18	5252107
M498	4	16.55	5410186
M499	4	16.92	5584169
M500	4	17.1	5839084
M501	4	17.29	5877468
M502	4	17.85	6015068
M503	4	18.78	6235538
M504	4	18.96	6320283
M505	4	20.18	6983502
M506	4	21.2	7143434
M507	4	21.94	7302836
M508	4	22.69	7487564
M509	4	24.18	7607968
M510	4	25.23	7994866
M511	4	25.85	8081419
M512	4	27.35	8370082
M513	4	29.79	8937887
M514	4	33.38	9929678
M515	4	33.75	9941095
M516	4	34.31	10787219
M517	4	34.49	11392796
M518	4	38.25	12925824
M519	4	38.46	13014028
M520	4	38.64	13126384
M521	4	39.76	13335607
M522	4	40.88	14154425
M523	4	41.81	14486111
M524	4	41.99	14623935
M525	4	42.18	14692785
M526	4	43.67	15796356
M527	4	43.86	15839707
M528	4	45.35	16579581
M529	4	45.54	16870441
M530	4	45.91	17865200
M531	4	46.46	21079236
M532	4	46.84	21424697
M533	4	47.02	23015405
M534	4	47.39	24304410
M535	4	47.58	25249349
M536	4	47.76	33657780
M537	4	48.99	38111195
M538	4	49.81	38626309
M539	4	50.18	38942799
M540	4	50.37	40042530
M541	4	50.74	40501339
M542	4	50.92	41160748
M543	4	51.67	41659191
M544	4	51.85	41922959
M545	4	52.22	42380315
M546	4	52.6	42830334
M547	4	53.9	43106519
M548	4	54.09	43230596
M549	4	54.83	43384734
M550	4	55.02	43628075
M551	4	55.57	43758140
M552	4	55.76	43903834
M553	4	57.44	44751871
M554	4	57.63	45096620
M555	4	58.37	45216339
M556	4	59.49	45416508
M557	4	59.67	45538973
M558	4	62.68	46467762
M559	4	65.31	47052519
M560	4	65.86	47349444
M561	4	66.8	47572967
M562	4	67.65	47824538
M563	4	68.28	48118832
M564	4	70.82	48498313
M565	4	71.67	48786420
M566	4	72.4	49153076
M567	4	72.96	49369741
M568	4	74.26	49704904
M569	4	75.2	49956266
M570	4	75.57	50337920
M571	4	75.94	50438884
M572	4	76.12	50609859
M573	4	76.68	50748862
M574	4	79.12	51297558
M575	4	79.31	51365839
M576	4	79.49	51507579
M577	4	81.93	52230602
M578	4	82.3	52393145
M579	4	82.49	53020121
M580	4	82.86	53133510
M581	4	84.08	53490033
M582	4	85.1	53867473
M583	4	85.28	54028694
M584	4	86.03	54249112
M585	4	87.15	54450060
M586	4	87.52	54685213
M587	4	87.7	54751272
M588	4	87.89	54968286
M589	4	89.38	55819177
M590	4	89.57	60530219
M591	4	89.75	60715900
M592	4	89.94	60974159
M593	4	90.87	61255103
M594	4	91.24	61619563
M595	4	91.61	61991822
M596	4	91.98	62368793
M597	4	92.42	62709816
M598	4	93.28	63112231
M599	4	95.54	63454959
M600	4	95.72	63556530
M601	4	97.22	63996582
M602	5	0	103750
M603	5	1.15	211545
M604	5	1.33	267906
M605	5	1.7	403732
M606	5	1.89	436743
M607	5	2.08	463996
M608	5	2.26	491564
M609	5	2.93	710432
M610	5	3.38	1096801
M611	5	3.75	1178640
M612	5	3.93	1544210
M613	5	4.3	1659353
M614	5	4.67	1801864
M615	5	5.05	1934890
M616	5	5.79	2082604
M617	5	6.16	2219112
M618	5	6.72	2356320
M619	5	6.9	2457135
M620	5	7.27	2509257
M621	5	7.46	2527787
M622	5	7.65	2605125
M623	5	7.83	2664857
M624	5	8.08	2958401
M625	5	8.57	3001582
M626	5	8.94	3190234
M627	5	9.32	3373786
M628	5	9.5	3393122
M629	5	9.87	3491443
M630	5	10.24	3670271
M631	5	10.43	3974495
M632	5	10.99	4277403
M633	5	11.92	5072403
M634	5	12.1	5264900
M635	5	12.47	5659654
M636	5	13.22	6182378
M637	5	13.59	6488982
M638	5	13.77	6580319
M639	5	13.96	6622988
M640	5	14.7	7185354
M641	5	14.89	7204098
M642	5	15.07	7528784
M643	5	15.63	8162900
M644	5	16.19	8211736
M645	5	16.74	8486977
M646	5	17.12	8816310
M647	5	17.49	8876650
M648	5	17.67	8953015
M649	5	17.86	9115178
M650	5	18.04	9213790
M651	5	18.23	9229661
M652	5	18.41	9486907
M653	5	18.97	9620073
M654	5	19.34	9672919
M655	5	19.53	9691662
M656	5	21.21	10268080
M657	5	21.58	10598842
M658	5	22.33	10904179
M659	5	22.7	11045589
M660	5	23.44	11244170
M661	5	23.81	11445347
M662	5	25.68	11818303
M663	5	25.87	11945376
M664	5	26.24	12251786
M665	5	27.92	12581572
M666	5	28.29	12615160
M667	5	28.66	12785711
M668	5	29.22	12928243
M669	5	31.47	13206092
M670	5	32.4	13471041
M671	5	34.2	13956996
M672	5	35.2	14143760
M673	5	35.75	14270732
M674	5	37.25	14623102
M675	5	37.62	14839812
M676	5	37.99	14958354
M677	5	38.92	15280320
M678	5	39.29	15332443
M679	5	40.44	15564450
M680	5	44.96	16530821
M681	5	45.33	16819521
M682	5	45.7	16990661
M683	5	47	17468205
M684	5	47.37	17817034
M685	5	49.2	18689163
M686	5	49.8	19196564
M687	5	49.98	19262868
M688	5	50.54	19772816
M689	5	51.1	19999008
M690	5	51.84	20440846
M691	5	52.21	20871000
M692	5	53.14	22159868
M693	5	53.33	22700837
M694	5	53.88	23379006
M695	5	55.19	25172578
M696	5	55.75	25436878
M697	5	55.93	26887720
M698	5	56.12	27238590
M699	5	56.3	27357167
M700	5	56.49	29240055
M701	5	56.67	29930927
M702	5	56.86	30910317
M703	5	57.04	32752884
M704	5	57.41	35255521
M705	5	58.18	39604394
M706	6	0	160514
M707	6	0.36	533010
M708	6	0.9	850587
M709	6	1.65	941447
M710	6	2.02	1007293
M711	6	5.04	2146602
M712	6	6.53	2565520
M713	6	6.9	3262266
M714	6	7.46	3858647
M715	6	7.64	3978939
M716	6	8.39	4080416
M717	6	8.76	4673033
M718	6	8.94	4913214
M719	6	9.88	5404715
M720	6	10.06	5891317
M721	6	10.99	6415269
M722	6	11.36	6542175
M723	6	12.67	7207854
M724	6	13.41	8238014
M725	6	14.16	11495298
M726	6	14.34	11984624
M727	6	14.53	14189714
M728	6	14.9	16932277
M729	6	15.08	17173447
M730	6	15.27	24615848
M731	6	15.46	25028324
M732	6	15.64	27173327
M733	6	16.01	29632976
M734	6	16.2	31909027
M735	6	17.32	33934495
M736	6	17.87	34902107
M737	6	18.43	35274170
M738	6	19.17	36034649
M739	6	21	37645008
M740	6	21.6	37994092
M741	6	21.79	38173733
M742	6	22.53	38714654
M743	6	22.72	38956550
M744	6	23.09	39048417
M745	6	23.27	39119980
M746	6	24.58	39719879
M747	6	25.51	40147047
M748	6	28.03	40581191
M749	6	29.06	40677532
M750	6	30.36	41086022
M751	6	32.23	41548809
M752	6	34.86	42032137
M753	6	35.04	42173194
M754	6	35.98	42267321
M755	6	37.81	42580976
M756	6	38.22	42635719
M757	6	41.01	42883460
M758	6	41.22	42928528
M759	6	43.85	43193023
M760	6	44.23	43374504
M761	6	44.6	43442732
M762	6	45.71	43803367
M763	6	46.27	43919194
M764	6	47.39	44196362
M765	6	48.13	44404066
M766	6	48.32	44570329
M767	6	48.88	44766705
M768	6	49.25	45008677
M769	6	49.43	45087847
M770	6	49.62	45144041
M771	6	49.99	45380498
M772	6	50.17	45480710
M773	6	50.36	45530319
M774	6	50.73	45625307
M775	6	51.48	45734938
M776	6	51.66	45832208
M777	6	52.03	46162280
M778	6	53.53	46441206
M779	6	56.73	46986918
M780	6	56.92	47011247
M781	6	58.23	47273722
M782	6	58.97	47319808
M783	6	59.34	47437660
M784	6	59.9	47582516
M785	6	60.08	47651494
M786	6	60.27	47742058
M787	6	62.56	48128202
M788	7	0	136814
M789	7	0.19	263795
M790	7	1.75	440746
M791	7	4.5	1024336
M792	7	4.87	1069783
M793	7	5.43	1168868
M794	7	6.13	1332162
M795	7	6.36	1378381
M796	7	6.88	1587225
M797	7	7.66	1757240
M798	7	9.34	2043831
M799	7	9.71	2146865
M800	7	10.08	2282135
M801	7	10.27	2374529
M802	7	11.39	2811659
M803	7	11.57	2935123
M804	7	11.94	3104049
M805	7	12.53	3393514
M806	7	15.13	3755498
M807	7	16.25	3937574
M808	7	17.36	4030339
M809	7	17.92	4177096
M810	7	18.48	4292066
M811	7	18.85	4737305
M812	7	19.41	4824071
M813	7	20.34	5058705
M814	7	21.64	5109950
M815	7	22.2	5156166
M816	7	23.13	5293728
M817	7	24.43	5486988
M818	7	24.8	5716817
M819	7	24.99	5831706
M820	7	26.86	6059283
M821	7	27.23	6187878
M822	7	27.6	6330725
M823	7	28.34	6483041
M824	7	28.72	6688931
M825	7	29.71	6837641
M826	7	31.51	7375984
M827	7	32.26	7643924
M828	7	33.56	8136747
M829	7	33.75	8248567
M830	7	33.93	8403902
M831	7	36.57	8815017
M832	7	36.94	8965982
M833	7	37.49	9622942
M834	7	38.28	10219765
M835	7	40.68	10864973
M836	7	41.23	10908325
M837	7	41.61	10934139
M838	7	42.43	11866710
M839	7	43.47	12833916
M840	7	43.65	13416352
M841	7	44.21	13753683
M842	7	44.4	13881411
M843	7	44.58	15172920
M844	7	44.95	15424227
M845	7	45.14	17229119
M846	7	45.51	20193461
M847	7	46.07	25386666
M848	7	46.25	25701888
M849	7	46.62	30776839
M850	7	46.99	31480063
M851	7	48.49	33384375
M852	7	48.86	33558263
M853	7	49.04	33859483
M854	7	50.16	34996550
M855	7	50.9	35630413
M856	7	51.83	36431258
M857	7	52.02	36445521
M858	7	52.2	36583054
M859	7	52.57	36681501
M860	7	53.13	36980067
M861	7	53.31	37018166
M862	7	53.69	37099562
M863	7	54.62	37788022
M864	7	54.99	38043299
M865	7	55.73	38520003
M866	7	57.92	38823073
M867	7	59.1	39006142
M868	7	60.22	39159947
M869	7	60.59	39363709
M870	7	60.96	39483992
M871	7	62.08	39828649
M872	7	63.01	39840317
M873	8	0	174319
M874	8	0.19	533566
M875	8	0.58	590789
M876	8	3.37	1021154
M877	8	3.56	1187544
M878	8	3.93	1268750
M879	8	5.73	2234486
M880	8	6.73	2607811
M881	8	6.92	2655153
M882	8	7.29	2847966
M883	8	8.97	3419729
M884	8	9.52	3567357
M885	8	10.64	4021579
M886	8	11.39	4582128
M887	8	11.76	4801543
M888	8	11.94	5007110
M889	8	12.69	5473753
M890	8	13.06	5935297
M891	8	13.8	6013804
M892	8	13.99	6168194
M893	8	14.54	6272867
M894	8	14.91	6394207
M895	8	15.74	6817473
M896	8	16.78	7378103
M897	8	17.52	7839147
M898	8	18.08	8086688
M899	8	20.9	8670091
M900	8	21.08	8789256
M901	8	22.39	9099420
M902	8	22.95	9301551
M903	8	23.69	9568431
M904	8	24.76	9895200
M905	8	24.9	9921551
M906	8	25.33	10171997
M907	8	26.2	10498683
M908	8	27.87	10998054
M909	8	28.42	11265332
M910	8	29.16	11730905
M911	8	30.28	12005600
M912	8	30.65	12207042
M913	8	31.77	12704133
M914	8	33.08	13109316
M915	8	33.45	13248003
M916	8	33.63	13396586
M917	8	33.82	13484511
M918	8	34	13586113
M919	8	34.56	13760709
M920	8	35.31	14495511
M921	8	36.05	14644164
M922	8	36.79	14739532
M923	8	36.98	14857983
M924	8	38.22	15324178
M925	8	38.84	15461447
M926	8	39.21	15517352
M927	8	39.4	15610983
M928	8	40.14	15945875
M929	8	41.45	16479880
M930	8	41.63	16730197
M931	8	41.82	16791676
M932	8	42.93	17302432
M933	8	43.68	17727929
M934	8	43.86	18108587
M935	8	44.23	18300806
M936	8	44.61	18437919
M937	8	45.54	18812616
M938	8	45.72	18935139
M939	8	46.42	19730221
M940	8	46.65	21965819
M941	8	47.02	22158736
M942	8	47.18	22160328
M943	8	47.9	24094674
M944	8	48.13	24407713
M945	8	48.83	25469011
M946	8	49.2	25626935
M947	8	49.57	26712504
M948	8	49.76	27359621
M949	8	50.13	27910606
M950	8	50.32	30158173
M951	8	50.87	35423124
M952	8	51.06	35458536
M953	8	51.24	38006863
M954	8	52.17	38938373
M955	8	52.67	39780442
M956	8	52.92	40460790
M957	8	53.29	40814698
M958	8	53.66	41457426
M959	8	55.34	42223937
M960	8	55.75	42400664
M961	8	57.39	43037220
M962	8	58.89	43516311
M963	8	60.57	44015975
M964	8	60.94	44092114
M965	8	61.68	44284945
M966	8	62.61	44792526
M967	8	63.36	45534834
M968	8	65.42	46000275
M969	8	65.6	46124980
M970	8	67.66	46348682
M971	8	69.54	46989650
M972	8	70.66	47195410
M973	8	71.21	47416611
M974	8	72.52	47673456
M975	8	74.2	48111195
M976	8	74.39	48242110
M977	8	75.13	48367265
M978	8	80.31	49233491
M979	8	80.49	49293338
M980	8	81.8	49845208
M981	8	82.73	50159490
M982	8	83.48	50226251
M983	9	0	966947
M984	9	1.51	1248882
M985	9	2.25	1654413
M986	9	4.42	2436191
M987	9	4.68	2691778
M988	9	5.42	2816690
M989	9	9.58	5183908
M990	9	10.32	5580579
M991	9	11.44	5747734
M992	9	12.74	6681786
M993	9	14.59	8398060
M994	9	14.79	8862471
M995	9	15.72	10631153
M996	9	16.84	11696924
M997	9	17.4	12270939
M998	9	18.14	16192389
M999	9	18.33	17035218
M1000	9	18.51	18652559
M1001	9	19.07	27254739
M1002	9	19.62	28995091
M1003	9	20.93	30809388
M1004	9	21.3	32313745
M1005	9	22.04	33056531
M1006	9	22.63	33273411
M1007	9	25.22	35797600
M1008	9	25.48	36235216
M1009	9	26.58	36392124
M1010	9	27.36	36610414
M1011	9	29.33	37344337
M1012	9	30.82	37889234
M1013	9	32.12	38335032
M1014	9	34.18	38816443
M1015	9	34.55	38992454
M1016	9	34.92	39140973
M1017	9	35.1	39334750
M1018	9	35.48	39441655
M1019	9	36.77	39649350
M1020	9	37.51	39897738
M1021	9	38.63	40562905
M1022	9	39.46	40919715
M1023	9	40.3	41234911
M1024	9	41.98	42180836
M1025	9	42.17	42259454
M1026	9	42.35	42304472
M1027	9	45.37	43453894
M1028	9	46.49	43647431
M1029	9	47.04	43937648
M1030	9	47.6	44059661
M1031	9	47.97	44116197
M1032	9	49.39	44275456
M1033	9	50.4	44641181
M1034	9	54.16	45440944
M1035	9	54.74	45551344
M1036	9	56.8	45790771
M1037	9	57.59	45842864
M1038	9	59.59	46040402
M1039	9	62.03	46494252
M1040	9	63.15	46663196
M1041	9	63.71	46765086
M1042	9	64.08	46827175
M1043	10	0	1274249
M1044	10	1.32	1501817
M1045	10	1.7	2358220
M1046	10	2.07	2977683
M1047	10	2.44	4308637
M1048	10	2.62	5034860
M1049	10	2.99	6627114
M1050	10	3.37	21599746
M1051	10	3.92	22794514
M1052	10	4.85	23926029
M1053	10	5.04	24738013
M1054	10	5.22	24771105
M1055	10	5.78	26414390
M1056	10	6.9	26693143
M1057	10	7.08	27331361
M1058	10	7.27	27565558
M1059	10	7.83	27774286
M1060	10	8.2	28032497
M1061	10	8.57	28242946
M1062	10	9.87	29248281
M1063	10	10.62	29482427
M1064	10	13.63	30477832
M1065	10	13.81	30481995
M1066	10	14	30736945
M1067	10	15.49	31234260
M1068	10	15.86	31405441
M1069	10	17.54	32101713
M1070	10	18.1	32209257
M1071	10	18.28	32624570
M1072	10	18.47	32751167
M1073	10	19.03	33015196
M1074	10	20.1	33299865
M1075	10	20.31	33391214
M1076	10	20.66	33460251
M1077	10	21.22	33706602
M1078	10	21.59	33856966
M1079	10	22.34	34244095
M1080	10	24.02	34398274
M1081	10	24.39	34516643
M1082	10	24.57	34875546
M1083	10	25.88	35136001
M1084	10	27.94	35354106
M1085	10	29.06	35470318
M1086	10	29.8	35750746
M1087	10	29.98	35800080
M1088	10	30.36	35871347
M1089	10	30.73	35946171
M1090	10	31.84	36371258
M1091	10	33.15	36623568
M1092	10	33.52	36693550
M1093	10	33.7	36835593
M1094	10	33.89	36900138
M1095	10	34.82	37095136
M1096	10	35.19	37141980
M1097	10	35.56	37419616
M1098	10	35.75	37721279
M1099	10	37.05	38041821
M1100	10	37.61	38228131
M1101	10	38.17	38467935
M1102	10	38.73	39100057
M1103	10	39.28	39375190
M1104	10	40.78	39499968
M1105	10	40.96	39582109
M1106	10	41.33	39758011
M1107	10	42.26	39844679
M1108	10	42.82	39993343
M1109	10	43.43	40055045
M1110	10	45.06	40369523
M1111	10	45.29	40522290
M1112	10	45.99	40661955
M1113	10	46.18	40731655
M1114	10	47.29	40866009
M1115	10	47.66	40946183
M1116	10	48.59	41184788
M1117	10	48.97	41449526
M1118	10	49.34	41503383
M1119	10	49.89	41637734
M1120	10	50.26	41716886
M1121	10	50.45	41852828
M1122	10	50.64	41936342
M1123	10	51.19	42053119
M1124	10	51.38	42255394
M1125	10	52.12	42366203
M1126	10	52.68	42450835
M1127	10	52.86	42598482
M1128	10	53.24	42696906
M1129	10	54.35	42808396
M1130	10	54.54	42913432
M1131	10	55.1	43151648
M1132	10	55.47	43248713
M1133	10	55.84	43336431
M1134	10	56.58	43512526
M1135	10	56.77	43664580
M1136	11	0	191712
M1137	11	1.69	648309
M1138	11	1.88	728203
M1139	11	4.13	1240270
M1140	11	4.31	1673658
M1141	11	6.31	1953512
M1142	11	7.3	2017149
M1143	11	7.67	2137138
M1144	11	8.04	2267284
M1145	11	10.1	2648102
M1146	11	11.97	3031171
M1147	11	12.9	4092528
M1148	11	13.83	4334420
M1149	11	14.2	5109402
M1150	11	15.32	5762090
M1151	11	15.88	6317863
M1152	11	16.99	6694329
M1153	11	17.37	7052162
M1154	11	17.55	7207461
M1155	11	18.77	7802058
M1156	11	19.79	9581135
M1157	11	19.97	15302601
M1158	11	20.16	16107450
M1159	11	20.81	24654736
M1160	11	21.46	25567508
M1161	11	21.64	26201839
M1162	11	22.2	26570678
M1163	11	22.76	27117199
M1164	11	23.31	27674672
M1165	11	23.46	27808763
M1166	11	24.73	28600050
M1167	11	25.1	29000037
M1168	11	25.65	29473356
M1169	11	28.47	31115037
M1170	11	29.22	31602567
M1171	11	29.59	32507570
M1172	11	30.33	32870073
M1173	11	30.52	33081814
M1174	11	31.07	33323567
M1175	11	32.5	33786473
M1176	11	33.1	33895565
M1177	11	33.85	34016864
M1178	11	34.22	34115232
M1179	11	34.84	34227670
M1180	11	35.89	34464485
M1181	11	36.26	34667050
M1182	11	37	34864900
M1183	11	37.38	34939148
M1184	11	38.31	35327921
M1185	11	40.13	35576940
M1186	11	40.73	35751831
M1187	11	41.29	35937866
M1188	11	43.73	36430857
M1189	11	44.28	36525834
M1190	11	46.15	36997984
M1191	11	48.21	37304345
M1192	11	49.05	37684269
M1193	11	49.89	37799584
M1194	11	50.44	37912148
M1195	11	51	38039081
M1196	11	51.93	38219449
M1197	11	53.24	38676980
M1198	11	54.52	38885417
M1199	11	54.73	38932522
M1200	11	56.92	39065765
M1201	11	57.91	39143860

## Sheet: phenotype
ID	wiltscore	adaptation	staygreen
1	2.16667	3	2
2	6	1.66667	1.25
3	5.33333	1.5	1.25
4	2.5	1.5	1.25
5	5.33333	1.66667	1.25
6	3	3	2
7	7.66667	1	1
8	5.83333	1	1
9	8.16667	1	1
10	4.16667	1	1
11	4.16667	1	1
12	7	1	1
13	4.83333	1	1
14	3.5	1.83333	1.25
15	5.33333	1	1
16	4.33333	1	1
17	6	1	1
18	5.16667	1.5	1
19	5.5	1	1
20	3	2.5	1.5
21	1.66667	2.16667	1.5
22	7.5	1	1
23	3	3	3
24	6	1	1
25	7.83333	1	1
26	4.5	1.33333	1
27	4.5	1.5	1.25
28	4.33333	2.16667	1.5
29	5.5	1	1
30	4.5	1	1
31	7.5	1	1
32	3.83333	2.5	1.75
33	2.33333	3	2.25
34	2.16667	3	3
35	5	1	1
36	4.83333	2.83333	2
37	4.66667	2	1.5
38	2.83333	2	1.5
39	4.16667	2.5	1.5
40	4.5	2	1
41	2.33333	2	1
42	3.83333	2	1.5
43	3.33333	2.5	1.75
44	2	2.66667	1.75
45	7.83333	1	1
46	2.66667	3	2.25
47	6	1	1
48	5	1	1
49	6.5	1	1
50	4	2.5	1.75
51	2.66667	2.5	1.5
52	4.16667	2	1.5
53	2.83333	2.83333	2
54	5.5	1	1
55	5.83333	1	1
56	5.33333	1.33333	1
57	4.66667	1.5	1.25
58	3	1.5	1.25
59	2.5	2.5	2
60	3.66667	1.33333	1
61	4	1.16667	1
62	6.33333	1	1
63	3.66667	1.83333	1.5
64	3.5	1	1
65	3.66667	1.33333	1
66	4.33333	1.5	1.25
67	5	1	1
68	4.5	2.33333	1.75
69	4.5	2.16667	1.25
70	3.5	3	2.5
71	1.16667	2.5	2
72	4.5	1.5	1.25
73	4	2.33333	1.5
74	3	2.5	2
75	7	1.33333	1
76	5.5	1	1
77	3.66667	2.5	1.75
78	7	1	1
79	7	1	1
80	5.5	1	1
81	3.83333	1	1
82	4	1.16667	1
83	2.5	2.5	1.75
84	5.16667	1.16667	1
85	4.16667	1.16667	1
86	3.16667	2.33333	1.5
87	4.16667	1.5	1.25
88	4.5	1.33333	1.25
89	5.66667	1.16667	1.25
90	6.33333	1	1
91	6.66667	1	1
92	5	1	1
93	5	1	1
94	7.16667	1	1
95	4.83333	1	1
96	3.66667	2.5	1.75
97	5.16667	1	1
98	6.5	1	1
99	4.66667	1.5	1.25
100	4	1	1
101	5.33333	1	1
102	4.33333	2.5	1.75
103	5.83333	1	1
104	3	2.5	2
105	3.16667	2.33333	1.75
106	5.16667	2.16667	1.5
107	4.33333	1	1
108	3.5	2.5	2
109	2.83333	2.33333	1.75
110	6.33333	1.5	1
111	3.16667	3	2.25
112	4.16667	3	2.25
113	3.66667	2.5	2.25
114	2.5	2.5	1.75
115	6.83333	1	1
116	2.5	1.5	1.25
117	4	1.5	1.25
118	3.83333	2.16667	1
119	4.5	1.83333	1.5
120	3.16667	2	1.75
121	8.83333	1.16667	1
122	6.83333	1	1
123	6.66667	1	1
124	2	3	3
125	7.16667	1	1
126	4.16667	1.16667	1
127	5.83333	1	1
128	1	3	3
129	5.33333	1	1
130	3.83333	2.5	1.75
131	5.33333	2	1.5
132	5.83333	1	1
133	4.66667	1.83333	1.25
134	4.66667	1	1
135	3	2.5	1.5
136	3	3	2.5
137	1.5	2.33333	1.5
138	2.5	2.5	2
139	2.66667	3	3
140	5.33333	1	1
141	3.33333	3	2
142	4.5	2.5	1.5
143	3.33333	2	1.75
144	4.16667	1.83333	1.25
145	4.83333	1.33333	1.25
146	4.16667	2.16667	1.75
147	4.66667	2	1.5
148	4.83333	1	1
149	4.16667	2.16667	1.5
150	4.66667	1	1
151	5.16667	1	1
152	2.83333	2.5	1.75
153	4	1	1
154	7.33333	1	1
155	3	3	3
156	1.33333	3	2.25
157	4	1.33333	1
158	3.5	1.16667	1
159	5.16667	2.5	1.75
160	1.83333	3	3
161	4.33333	2.5	1.75
162	6.83333	1	1
163	4.16667	2.5	1.75
164	7.33333	1	1
165	8.66667	1	1
166	4.66667	1	1
167	5.33333	1	1
168	3.66667	1	1
169	2	3	2
170	5.16667	1	1
171	5.66667	1	1
172	3.83333	1	1
173	2.83333	2.5	1.75
174	3.33333	2	1.5
175	5.83333	1	1
176	5	1.5	1.25
177	5.16667	1	1
178	5	1.5	1.5
179	7	1	1
180	4.33333	1	1
181	5.83333	1	1
182	7.33333	1	1
183	2	2.5	1.75
184	3.83333	1.83333	1.5
185	4	2.16667	1.25
186	4.16667	1.5	1.25
187	6.66667	1	1
188	4.66667	1.5	1.25
189	4.66667	2	1.25
190	4	2	1.25
191	5.16667	1	1
192	4.83333	1	1
193	4.33333	2.33333	1.5
194	5.83333	1	1
195	5.5	1.5	1
196	2.83333	2.5	1.5
197	1.66667	2.83333	3
198	5	1.16667	1
199	4.83333	1	1
200	4.16667	3	2
201	5	1	1
202	3.66667	3	2
203	3.33333	1	1
204	3.5	2.5	2
205	1.16667	3	3
206	5.16667	1.16667	1
207	3.66667	2.33333	1.75
208	6	1	1
209	5	2.16667	1.5
210	4.66667	1.5	1.25
211	6	1	1
212	9	1	1
213	2.16667	3	2.25
214	4.16667	2.5	1.75
215	4	1	1
216	4.33333	2.5	2
217	4.66667	1	1
218	3.66667	1.5	1.25
219	3.5	3	2.25
220	3.16667	3	2.25
221	3.33333	3	2.5
222	3	1.5	1.25
223	5.16667	1	1
224	4.16667	2.5	1.75
225	3.33333	2.5	1.75
226	5.16667	1	1
227	1.83333	3	2.25
228	6.33333	1.54545	1.5
229	4.83333	1.33333	1
230	5.66667	1	1
231	8.33333	1	1
232	3.5	2.5	2
233	6	1	1
234	2.5	3	2.25
235	3.33333	2	1.5
236	2.16667	3	1.75
237	6.66667	1	1
238	6.33333	1	1
239	5.33333	2	1.5
240	5.66667	1	1
241	1.83333	2.66667	2
242	5.5	1.5	1.5
243	3	3	2
244	3	2.5	2
245	5.83333	1.5	1.25
246	5.83333	1	1
247	6.66667	1	1
248	4.33333	1	1
249	4.66667	1	1
250	3.33333	3	2
251	8.16667	1	1
252	5.33333	1	1
253	4.83333	2	1.5
254	2.16667	3	2
255	4.5	2	1.25
256	3.83333	2	1.25
257	2	2.83333	2.75
258	4.33333	1	1
259	4.66667	1.5	1.25
260	5.5	1	1
261	3.33333	1.72727	1.25
262	4	2.5	1.75
263	5.16667	1.66667	1.5
264	4.33333	2.5	1.75
265	3.5	3	2
266	3.5	2.5	1.75
267	2.5	3	2.25
268	2.33333	3	2
269	4.5	2	1.5
270	3.5	2.5	1.75
271	6.5	1.54545	1.25
272	3.33333	1.83333	1.5
273	4.5	1.5	1.25
274	5	1.5	1.25
275	4	1.5	1.25
276	3.5	2	1.5
277	4	1	1
278	3.66667	2	1.5
279	6.33333	1	1
280	5.33333	1	1
281	5.66667	1	1
282	2.83333	2.5	2
283	5.5	1	1
284	5.16667	1.16667	1
285	4	3	2
286	6.16667	1	1
